# Supplementary material for: ER – lysosome contacts at a pre-axonal region regulate axonal lysosome availability
Source: Nat Commun. 2021 Jul 23;12:4493. doi: 10.1038/s41467-021-24713-5 (PMC8302662; doi:10.1038/s41467-021-24713-5)
Supplement: Supplementary file 16 — Source Data [file 41467_2021_24713_MOESM16_ESM.xlsx]

## Sheet: Figure 1b,d and f
Figure 1b				Figure 1d			Figure 1f
PI (Id-Ia)/(Id+Ia)	PI (Id-Ia)/(Id+Ia)	PI (Id-Ia)/(Id+Ia)		PI (Id-Ia)/(Id+Ia)	PI (Id-Ia)/(Id+Ia)		LAMP1 transport	Control	RTN4+DP1 shRNAs		LAMP1 transport	Control	RTN4+DP1 shRNAs		LAMP1 transport	Control	RTN4+DP1 shRNAs		Lysosome total number	Control	RTN4+DP1 shRNAs
Control	RTN4+DP1 shRNAs	CLIMP63 shRNA		Control	RTN4+DP1 shRNAs		Stationary	n=16	n=16		Anterograde	n=16	n=16		Retrograde	n=16	n=16		in 30um axon segment	n=16	n=16
n=25	n=25	n=25		n=20	n=20			8	8			16	7			9	6			33	21
-0.39	0.3	-0.79		-0.06164	-0.17436			5	9			11	6			15	4			31	19
0.2	0.47	-0.16		-0.12681	-0.1267			3	11			13	2			10	4			26	17
0.38	0.77	-0.37		0.047619	0.589327			6	6			11	4			18	4			35	14
0.25	0.51	-0.41		-0.08972	0.364035			3	5			14	3			21	3			38	11
0.18	0.67	-0.15		-0.17857	0.329305			2	2			15	14			17	11			34	27
-0.31	0.47	-0.51		0.033732	0.418367			3	2			18	5			15	5			36	12
-0.38	0.25	-0.56		0.363372	0.4714			2	5			8	0			21	1			31	6
-0.39	0.43	-0.22		0.30303	0.565			4	5			22	9			17	11			43	25
0.27	0.8	-0.29		0.142857	0.201693			4	1			24	1			23	3			51	5
-0.2	0.72	-0.64		-0.0322	0.25			3	3			17	0			28	11			48	14
-0.09	0.31	-0.54		-0.30551	0.357377			8	4			24	12			9	4			41	20
-0.26	0.03	-0.26		-0.42815	0.223206			8	9			23	2			11	9			42	20
-0.4	-0.14	-0.78		0.251546	0.277366			8	5			19	5			4	6			31	16
-0.16	0.04	-0.42		0.097411	0.539715			3	5			17	3			14	5			34	13
0.13	0.41	-0.3		-0.00763	0.325905			2	5			22	3			11	6			35	14
-0.02	-0.22	-0.45		-0.06967	-0.03573
-0.05	0.74	-0.48		-0.08714	0.48233
0.35	0.84	-0.57		0.129944	0.509341
0.06	-0.05	-0.25		-0.13758	0.5756
-0.15	0.37	-0.7		-0.05394	-0.05808
-0.22	0.11	-0.35
-0.34	0.5	-0.8
-0.32	0.65	-0.81
0.35	0.14	-0.53
0.45	0.63	-0.52
Kruskal-Wallis Test				Unpaired t test			one-way ANOVA
followed by Dunn's multiple comparison test				Two tailed			Sidak's multiple comparisons test	Mean Diff,
psuper vs RTN4+DP1: p value=0,0024, mean rank diff=-19,98-p =**				p<0,0001			pSuper Stat vs. shRNA stat, mean diff =-0,8125, p =0,9817 ns
psuper vs CLIMP631. p value=0,0003, mean rank diff=23,28- p=***				Control Mean=-0,0001			pSuper Antero vs. shRNA antero mean diff =12,38, p <0,0001 ***
				RTN4+DP1 Mean=0,3043			pSuper Retro vs. shRNA Retro mean diff =9,375, p <0,0001 ***
				Difference between means (B - A) ± SEM	0,3147 ± 0,06863		pSuper Total vs. ShRNA Total mean diff =20,94, p< 0,0001 ***
				95% confidence interval	0,1758 to 0,4536
				R squared (eta squared)	0.3562
				p=***

## Sheet: Figure 2e and f
Figure 2e															Figure 2f
LAMP1 transport	Control	Strep-KIFC1	KIF5A-Strep		LAMP1 transport	Control	Strep-KIFC1	KIF5A-Strep		LAMP1 transport	Control	Strep-KIFC1	KIF5A-Strep		Lysosome total number	Control	Strep-KIFC1	KIF5A-Strep
Stationary	n=16	n=17	n=20		Anterograde	n=16	n=17	n=20		Retrograde	n=16	n=17	n=20		in 30um axon segment	n=16	n=17	n=20
	3	4	2			9	10	4			14	15	6			26	29	12
	2	2	3			16	18	0			11	10	0			29	30	3
	3	2	2			14	15	4			15	14	10			32	31	16
	1	2	1			8	10	8			14	12	17			23	24	26
	3	0	4			10	11	1			14	14	3			27	25	8
	2	1	3			17	15	1			16	17	8			35	33	12
	0	0	0			16	6	1			19	13	3			35	19	4
	1	1	0			12	9	2			15	13	4			28	23	6
	7	4	4			15	11	1			6	14	3			28	29	8
	5	3	1			12	6	0			17	10	4			34	19	5
	6	5	1			16	7	0			9	9	0			31	21	1
	3	1	1			16	16	0			14	8	4			33	25	5
	5	0	2			28	12	1			11	12	6			44	24	9
	7	4	2			25	13	8			17	9	5			49	26	15
	4	2	2			5	10	0			24	15	4			33	27	6
	6	6	2			18	16	1			10	10	0			34	32	3
		5	0				13	1				11	5				29	6
			4					0					3					7
			5					0					4					9
			4					7					1					12
Kruskal Wallis test															Kruskal Wallis test
Dunn's multiple comparisons test															Dunn's multiple comparisons test
															total Contol vs. total KIFC1 p>0,9999 mean rank diff= 11,33 ns
Control static vs. KIFC1 static p>0,999, mean rank diff=14,96, ns															total Contol vs. Total KIF5 p<0,0001 mean rank diff.=95,33 ***
Control static vs. KIF5 static p>0,9999, mean rank diff= 19,01, ns
Control Antero vs. KIFC1 Antero p>0,9999, mean rank diff= 15,79 ns
Control Antero vs. KIF5 Antero p<0,0001, mean rank diff= 111,2 ***
Control Retro vs. KIFC1 Retro p>0,999, mean rank diff=11,11 ns
Control Retro vs. KIF5 Retro p=0,011, mean rank diff= 78,29 **

## Sheet: Figure 3d,e,f,g,h,i
Figure 3d								Figure 3e							Figure 3f				Figure 3g				Figure 3h				Figure 3i
Intensity profile line in image								# lysosomes per soma	Control			RTN4+DP1 shRNAs			Ratio of SirLyso+ lysosome/LAMP1+	Control	RTN4+DP1 shRNAs		# of enlarged lysosomes per soma	Control	RTN4+DP1 shRNAs		% of enlarged lysosomes	Control	RTN4+DP1 shRNAs		Largest lysosome diameter (μm )	Control	RTN4+DP1 shRNAs
Control				RTN4+DP1 shRNAs					LAMP1+	LAMP1+/SirLyso+		LAMP1+	LAMP1+/SirLyso+			n=14	n=14			n=14	n=14			n=14	n=14			n=14	n=14
Distance(µm)	LAMP1+	SirLyso+		Distance(µm)	LAMP1+	SirLyso+			n=14			n=14				0.801988	0.814062			2	7			4.25786	22.3793			1.17	1.75333
0	0	3.333		0	4	0			59.3333	47.6667		39	31.6667			0.65154	0.663671			1.33333	6			2.99522	27.5238			1.14	2.137
0.10989	0	0.973		0.10989	53.851	0			66.3333	43.3333		33.6667	22			0.595235	0.34811			1	12.6667			1.23772	53.7143			1.053	2.22
0.21978	0	1.049		0.21978	113.285	0			136.333	81		68.6667	23.6667			0.788846	0.393242			2.66667	5.66667			3.81478	18.1638			1.73667	1.55667
0.32967	0	1.083		0.32967	140.398	0			89	70		82.6667	32			0.719053	0.31401			0	7			0	40.0585			0.92	1.80667
0.43956	0	3.243		0.43956	155.066	86.443			106	76.3333		57.3333	18			0.578278	0.395713			0	6.66667			0	22.8608			0.88	1.44
0.54945	0	0.909		0.54945	182.347	230.512			115.333	67		74.6667	29.6667			0.679557	0.735408			0	11.6667			0	47.9444			0.85	2.19667
0.65934	0	0		0.65934	246.998	243.127			110	74.3333		33.3333	24.3333			0.790558	0.641184			0.333333	10.6667			0.308642	75.4148			0.873333	2.66
0.76923	0	0.454		0.76923	255	252.544			163	129		22.3333	14.3333			0.821678	0.765957			0	14			0	12.963			0.93	1.73
0.87912	0	2.414		0.87912	255	255			286	235		141	108			0.617801	0.601307			2	12			1.69492	13.0435			1.01	1.87
0.98901	0	6.625		0.98901	243.912	255			191	118		153	92			0.733945	0.607595			0	7			0	14.5833			0.96	2.11
1.0989	0	12.331		1.0989	183.872	255			218	160		79	48			0.992095	0.844444			1	10			0.398406	13.1579			1.06	2.47
1.20879	6.337	31.342		1.20879	123.211	255			253	251		90	76			0.535545	0.890909			2	14			1.76991	28.5714			1.16	2.03
1.31868	85.111	113.556		1.31868	61.879	252.647			211	113		55	49			0.561644	0.369458			1	9			0.813008	12			1.02	1.68
1.42857	216.606	143.381		1.42857	45.452	168.871			219	123		203	75
1.53846	245.788	217.7		1.53846	34.024	135.896
1.64835	255	255		1.64835	59.305	149.764										Mann-Whitney test				Mann-Whitney test				Mann-Whitney test				Mann-Whitney test
1.75824	255	255		1.75824	46.738	140.41						LAMP1+	LAMP1+/SirLyso+			Two tailed				Two tailed				Two tailed				Two tailed
1.86813	255	255		1.86813	26.458	121.7						MannWhitney test	MannWhitney test			p=0,3046				p<0,0001				p<0,0001				p<0,0001
1.97802	252.5	255		1.97802	60.678	118.764						Two tailed	Two tailed			exact p value				exact p value				exact p value				p=***
2.08791	242.822	251.819		2.08791	51.544	102.023						p= 0,0025	p=0,0008			p=ns				p=***				p=***				Control median=1,015
2.1978	166.019	170.043		2.1978	21.343	71.924						p=**	p=***			Control median=0,6993				Control median=1				Control median=0,6057				RTN4+DP1 median=1,950
2.30769	39.604	121.014		2.30769	43.262	72.638						exact p value	exact p value			RTN4+DP1 median=0,6244				RTN4+DP1 median=9,5				RTN4+DP1 median=22,62
2.41758	14.691	25.922		2.41758	71.56	80.221						Control median=149,7	Control median=97,00
2.52747	0.07	12.016		2.52747	60.336	114.624						RTN4+DP1 median=71,67	RTN4+DP1 median=31,83
2.63736	0	2.778		2.63736	89.277	64.243
2.74725	0	1.323		2.74725	118.535	67.163
2.85714	0	0.679		2.85714	92.796	63.223
2.96703	0	0.104		2.96703	106.262	74.76
3.07692	0	0		3.07692	173.223	53.054
3.18681	0	0		3.18681	194.613	47.924
3.2967	0	3		3.2967	213.665	0
3.40659	0	7.455		3.40659	233.776	0
3.51648	0	6.724		3.51648	152.997	0
3.62637	0	0		3.62637	107.293	0
3.73626	0	0		3.73626	60.282	0
3.84615	0	0		3.84615	2.929	0
3.95604	0	0.5

## Sheet: Figure 4k,l,m,n,o
Figure 4k				Figure 4l				Figure 4m				Figure 4n				Figure 4o
# of lysosome fission per soma	Control	RTN4+DP1 shRNAs		Fission per lysosome	Control	RTN4+DP1 shRNAs		# of lysosome fusion per soma	Control	RTN4+DP1 shRNAs		Fusion per lysosome	Control	RTN4+DP1 shRNAs		Ratio Fusion/Fission	Control	RTN4+DP1 shRNAs
	n=13	n=14			n=13	n=14			n=13	n=14			n=13	n=14			n=13	n=14
	82	4.66667			1.72984	0.144108			91	6			1.95157	0.189001			1.13483	1.38889
	116.667	3			2.78392	0.137619			123.667	5			2.88746	0.222698			0.934977	1.66667
	144.667	37.3333			1.7967	1.59492			164	65.3333			2.03002	2.76571			1.1271	1.76023
	71	51.3333			1.01418	1.61682			90	67.3333			1.28619	2.14048			1.2796	1.32932
	139.333	10			1.83286	0.516708			152	16.6667			1.98527	0.871345			1.09171	1.77647
	55.6667	46			0.887135	1.6076			68.3333	51.3333			1.05249	1.77331			1.25755	1.12303
	132.667	15.3333			1.82925	0.624444			139	21.3333			1.90063	0.870556			1.0757	1.45641
	232	3			1.81555	0.21267			250.667	6			1.96241	0.425339			1.08803	2
	351	39			2.97458	0.361111			383	65			3.24576	0.601852			1.09117	1.66667
	314	74			1.9625	0.804348			331	88			2.06875	0.956522			1.05414	1.18919
	509	31			2.02789	0.645833			540	36			2.15139	0.75			1.0609	1.16129
	293	56			2.59292	0.736842			289	65			2.55752	0.855263			0.986348	1.16071
	323	23			2.62602	0.469388				27			2.63415	0.55102			1.0031	1.17391
		104				1.38667								1.85333				1.33654
	Mann-Whitney test				Mann-Whitney test				Mann-Whitney test
	Two tailed				Two tailed				Two tailed
	p<0,0001				p<0,0001				p<0,0001				Mann-Whitney test				Mann-Whitney test
	exact p value				exact p value				exact p value				Two tailed				Two tailed
	Control median=144.7				Control median=1,833				Control median=164,0				p=0,0005				p<0,0001
	RTN4+DP1 median=34.17				RTN4+DP1 median=0,6351				RTN4+DP1 median=43,67				exact p value				exact p value
	p=***				p=***				p=***				p=***				Control median=1,088
													Control median=2,030				RTN4+DP1 median=1,363
													RTN4+DP1 median=0,8629				p=***

## Sheet: Figure 5b,c,d,j,k
Figure 5b					Figure 5c					Figure 5d	Rab7 WT					Rab7 T22N					Figure 5j				Figure 5k
Intensity profile line in the image					Normalized Strep	Control (-H2O2)	Control (+H2O2)	RTN4+DP1 shRNA(+H2O2)		Intensity profile	Distance(µm)	Strep	Rab7	protrudin		Distance(µm)	Strep	Rab7	protrudin		Normalized Strep				Normalized Strep
					intensity in soma	n=13	n=20	n=14		line in the image	0	58.306	125.222	49.25		0	35.1406	82.0781	187.734		intensity in soma	non-PAEZ	PAEZ		intensity in soma	non-PAEZ	PAEZ
Distance(µm)	Strep	protrudin	LAMTOR4			4.60071	78.5484	5.945			0.09923	66.964	156.261	42.86		0.09923	43.7904	101.25	181.419		Control	n=23	n=23		RTN4+DP1 shRNAs	n=19	n=19
0	38.312	22.125	13.5			3.42854	64.1597	4.954			0.19847	83.752	197.275	45.085		0.19847	48.2117	82.4049	165.493			40.1908	134.639			1.30375	0.847
0.09923	35.718	19.471	20.545			8.21847	84.2884	4.666			0.2977	109.126	236.097	64.22		0.2977	53.1648	72.6796	147.277			54.1609	128.578			3.62598	2.323
0.19847	39.563	8.579	19.174			8.8844	89.2202	8.17			0.39693	135.047	241.742	77.376		0.39693	55.1529	55.2782	189.9			85.995	155.099			1.62217	0.712
0.2977	59.717	10.643	25.758			7.24628	104.498	23.819			0.49617	165.981	246.654	89.818		0.49617	54.4931	64.0038	230.613			59.5629	144.901			1.72226	1.285
0.39693	85.273	30.507	51.636			5.83208	119.157	16.526			0.5954	200.098	232.335	117.157		0.5954	57.9646	84.6584	233.183			62.0041	93.444			0.915253	1.269
0.49617	99.787	44.129	29.467			9.90943	44.5298	16.797			0.69463	239.556	236.958	161.406		0.69463	57.3332	90.9485	241.792			16.5374	15.283			2.12803	0.995
0.5954	114.091	79.152	47.671			7.93532	130.427	13.991			0.79387	255	231.747	228.366		0.79387	58.0153	95.6689	240.385			16.1999	32.363			0.708	0.453
0.69463	151.668	126.638	63.386			3.2791	151.903	18.858			0.8931	251.974	205.733	238.459		0.8931	57.9882	86.8897	240.182			75.9977	97.144			2.158	0.793
0.79387	190.28	148.832	86.186			1.28512	133.268	2.23751			0.99233	214.21	176.95	228.48		0.99233	59.2412	71.7744	237.658			25.0435	98.55			1.8	1.104
0.8931	196.205	169.49	142.379			1.72262	55.2111	3.5409			1.09157	153.758	139.497	213.736		1.09157	59.0246	57.6217	201.653			33.3687	116.092			1.078	0.942
0.99233	158.705	170.041	152.596			4.47613	62.5601	1.50762			1.198	120.076	127.737	178.041		1.1908	56.6116	70.786	172.391			60.4835	117.111			1.07	0.817
1.09157	116.54	104.418	186.087			2.21057	105.697	2.34848			1.29003	109.132	132.224	154.602		1.29003	51.4228	70.6215	189.893			37.9343	90.686			0.732	0.842
1.1908	102.174	37.107	182.533				176.532	2.73412			1.38927	108.481	123.741	171.978		1.38927	51.8229	72.3318	160.131			34.4726	52.85			1.045	0.632
1.29003	94.211	18.256	190.047				113.924				1.4885	117.086	147.848	175.959		1.4885	55.5794	71.505	115.468			41.114	160.619			1.29538	1.082
1.38927	114.54	21.686	182.135				127.812				1.58773	137.461	178.247	184.167		1.58773	57.9268	69.057	105.88			33.0232	40.065			1.35197	0.762
1.4885	142.69	46.56	165.5				38.0113				1.68697	193.35	205.179	206.082		1.68697	57.8735	72.5844	115.869			61.0493	97.915			0.658905	0.614
1.58773	131.332	101.473	94.223				88.293				1.7862	254.663	227.81	237.873		1.7862	58.7104	71.1737	154.751			69.0091	44.15			0.924668	0.887
1.68697	126.016	160.455	54.842				89.165				1.88543	255	190.1	253.913		1.88543	58.3824	81.4087	154.043			59.3266	144.919			2.17511	1.718
1.7862	95.773	170.684	36.924				142.794				1.98467	216.876	163.852	253.961		1.98467	62.8806	93.2913	125.839			34.3255	119.989			2.77602	1.596
1.88543	79.068	93.882	19.269								2.0839	138.745	148.399	220.337		2.0839	62.1957	107.211	130.389			46.1348	160.604
1.98467	59.426	23.925	12.185								2.18313	100.381	148.095	125.371		2.18313	62.235	125.727	146.756			28.7992	39.07
2.0839	32.584	0.779	5.202								2.28237	92.726	123.482	85.574		2.28237	61.8666	115.369	163.236			23.796	121.373
2.18313	10.849	0	10.002								2.3816	89.009	113.532	62.538		2.3816	61.9946	106.064	153.01			37.362	60.019
2.28237	2.009	0	2.766		One Way Anova						2.48083	86.75	128.5	58.5		2.48083	59.7188	97.2344	132.375
2.3816	4.436	0	6.34		Sidak's multiple comparisons test																	Paired t test				Wilcoxon test
2.48083	1.056	0	5.278		Control(H2O2+) vs Control (H2O2-),Mean diff. = -94,96, p<0,0001 ***																	two tailed				two tailed
					Control(H2O2+) vs RTN4+DP1 shRNAs, mean diff= 90,99, p<0,001 ***																	p<0,0001				p=0,0002
																						p=***				p=***
																						How big is the difference?
																						Mean of differences (B - A)	-53.46			Median of differences
																						SD of differences	40.04			Median	0.4373
																						SEM of differences	8.349
																						95% confidence interval	-70,77 to -36,14			How effective was the pairing?
																						R squared (partial eta squared)	0.6508			rs (Spearman)	0.6246
																										P value (one tailed)	0.0021
																						How effective was the pairing?				P value summary	**
																						Correlation coefficient (r)	0.4445			Was the pairing significantly effective?	Yes
																						P value (one tailed)	0.0168
																						P value summary	*
																						Was the pairing significantly effective?	Yes

## Sheet: Figure 6b,6e,i,j,k
Figure 6b																Figure 6e				Figure 6i							Figure 6j				Figure 6k
LAMP1 transport	Control	P180 shRNA		LAMP1 transport	Control	P180 shRNA		LAMP1 transport	Control	P180 shRNA		Total	Control	P180 shRNA		Intensity line graph				LAMP1 transport	Control	P180 shRNA	P180-FL+	P180ΔKIF5-BD+	P180ΔMT-BD+		# of lysosome fissions	Control	P180 shRNA		Normalized Strep	Control (+H2O2)	P180 shRNA(+H2O2)
Stationary	n=16	n=16		Anterograde	n=16	n=16		Retrograde	n=16	n=16		lysosome	n=16	n=16		Distance(µm)	P180	KIF5-Rigor			n=12	n=12	n=11	n=13	n=11		per soma	n=13	n=10		intensity in soma	n=20	n=11
	6	13			13	2			16	4		number	35	19		0	148.824	137.252		Stationary	6	13	4	8	9			82	25			78.5484	11.1564
	7	4			11	4			14	8			32	16		0.0992	143.726	129.343			7	4	4	3	13			116.667	36			64.1597	50.9081
	8	9			16	3			12	3			36	15		0.1985	139.879	121.766			8	9	5	2	5			144.667	31			84.2884	9.79774
	5	7			15	5			12	6			32	18		0.2977	138.92	126.431			5	7	5	5	3			71	23.5			89.2202	102.947
	1	9			6	5			17	3			24	17		0.3969	134.849	121.196			1	9	4	12	11			139.333	27			104.498	120.425
	4	9			16	5			15	5			35	19		0.4962	131.285	126.801			4	9	6	10	6			55.6667	51.5			119.157	147.056
	7	6			17	2			19	1			43	9		0.5954	127.893	135.406			7	6	9	12	7			132.667	23			44.5298	87.4981
	3	15			20	7			14	4			37	26		0.6946	125.191	154.133			3	15	6	13	10			232	8			130.427	16.6742
	4	3			22	5			17	0			43	8		0.7939	121.436	174.876			2	1	10	7	4			351	9			151.903	162.143
	4	5			24	2			23	0			51	7		0.8931	125.183	183.648			21	7	3	16	6			314	34			133.268	129.923
	3	5			17	6			25	5			45	16		0.9923	126.568	173.203			4	8	11	16	11			509				55.2111	63.9971
	8	10			24	0			9	0			41	10		1.0916	131.206	164.738			5	11		10				293				62.5601
	8	4			23	6			11	6			42	16		1.1908	138.961	155.093						7				323				105.697
	8	9			19	3			4	0			31	12		1.29	139.493	149.206														176.532
	3	7			17	2			14	0			34	9		1.3893	149.859	139.927														113.924
	2	4			22	0			11	0			35	4		1.4885	147.396	131.123														127.812
																1.5877	149.865	128.455		Anterograde	13	2	15	4	5			Mann-Whitney test				38.0113
one-way ANOVA																1.687	150.643	132.642			11	4	14	4	2			Two tailed				88.293
Sidak's multiple comparisons test																1.7862	146.846	138.173			16	3	13	4	6			exact p value				89.165
Stat pSuper vs. Stat shP180 p=0,429 mean rank diff.= -2,375 ns																1.8854	150.889	139.711			15	5	6	3	1			p<0,0001				142.794
Antero pSuper vs. Antero shP180 p<0,0001 mean rank diff=14,06 ***																1.9847	149.923	142.994			6	5	10	3	1			Control median 144,7
retro pSuper vs. Retro shP180 p<0,0001 mean rank diff= 11,75 ***																2.0839	158.62	153.417			16	5	22	8	2			P180 median 26,00
total pSuper vs. total shP180 p<0,0001 mean rank diff= 23,44 ***																2.1831	159.532	164.203			17	2	19	5	0							Unpaired t test
																2.2824	154.854	184.495			20	7	21	10	8							Two tailed
																2.3816	149.175	196.156			18	12	9	1	8							exact p value
																2.4808	143.899	202.929			7	5	14	4	1							p=0,2903
																2.5801	130.731	203.21			15	5	17	1	2							How big is the difference?
																2.6793	125.174	197.867			13	4		8								Mean of column A	100
																2.7785	125.056	191.173						0								Mean of column B	82.05
																2.8778	125.557	178.728														Difference between means (B - A) ± SEM	-17,95 ± 16,67
																2.977	130.028	162.053		Retrograde	16	4	13	7	4							95% confidence interval	-52,04 to 16,14
																3.0762	127.957	159.233			14	8	14	4	3							R squared (eta squared)	0.03846
																3.1755	133.329	159.07			12	3	12	6	7
																3.2747	131.146	159.425			12	6	11	4	3							F test to compare variances
																3.3739	134.011	174.639			17	3	10	3	4							F, DFn, Dfd	2,201, 10, 19
																3.4732	145.138	188.618			15	5	15	13	1							P value	0.1334
																3.5724	156.177	198.774			19	1	15	3	3							P value summary	ns
																3.6716	165.92	198.851			14	4	21	9	8							Significantly different (P < 0.05)?	No
																3.7709	161.897	197.203			20	11	11	1	6
																3.8701	149.186	197.728			13	8	21	4	1
																3.9693	140.161	197.59			16	5	10	5	9
																4.0686	137.226	202.462			14	5		9
																4.1678	131.456	203.593						4
																4.267	133.526	206.248
																4.3663	131.07	208.054		Kruskal-Wallis test
																4.4655	124.742	208.924		Dunn's multiple comparisons test	Mean rank diff,	Significant?	Summary	Adjusted P Value
																4.5647	126.368	209.522		static: control vs. P180 shRNA	-36.08	No	ns	>0,9999
																4.664	121.38	210.464		static: control vs. +P180-FL	-7.205	No	ns	>0,9999
																4.7632	121.448	218.426		static: control vs. +P180ΔMT-BD	-29.11	No	ns	>0,9999
																4.8624	125.906	218.919		static: control vs +P180ΔKIF5-BD	-44.13	No	ns	0.6892
																4.9617	127.206	216.582		antero: control vs. P180 shRNA	98.5	Yes	***	0.0004
																5.0609	134.704	213.946		antero: control vs. +P180-FL	-1.367	No	ns	>0,9999
																5.1601	140.333	216.578		antero: control vs. +P180ΔMT-BD	120.6	Yes	***	<0,0001
																5.2594	145.846	214.82		antero: control vs +P180ΔKIF5-BD	108.1	Yes	***	<0,0001
																5.3586	149.155	218.839		retro: control vs. P180 shRNA	104.4	Yes	***	0.0001
																5.4578	154.204	227.956		retro: control vs. +P180-FL	11.19	No	ns	>0,9999
																5.5571	152.941	230.215		retro: control vs. +P180ΔMT-BD	117	Yes	***	<0,0001
																5.6563	155.528	237.491		retro: control vs. +P180ΔMT-BD	102.4	Yes	***	0.0001
																5.7555	152.515	236.383
																5.8548	156.646	230.877
																5.954	163.207	225.497
																6.0532	164.953	226.994
																6.1525	169.472	220.875
																6.2517	180.641	222.178
																6.3509	183.825	226.588
																6.4502	185.936	225.418
																6.5494	186.822	226.488
																6.6486	186.838	224.655
																6.7479	188.81	225.823
																6.8471	188.683	224.034
																6.9463	189.902	225.093
																7.0456	189.494	230.029
																7.1448	188.947	234.002
																7.244	193.907	233.783
																7.3433	196.263	231.344
																7.4425	201.387	226.518
																7.5417	207.413	226.537
																7.641	220.864	233.279
																7.7402	219.157	234.25
																7.8394	221.207	234.557
																7.9387	208.802	237.245
																8.0379	206.642	236.697
																8.1371	204.111	237.791
																8.2364	209.736	237.796
																8.3356	217.029	241.877
																8.4348	215.321	238.288
																8.5341	210.006	235.141
																8.6333	213.268	230.099
																8.7325	211.437	227.679
																8.8318	203.188	224.152
																8.931	214.512	224.811
																9.0302	212.876	230.176
																9.1295	212.78	234.353
																9.2287	214.06	233.283
																9.3279	213.547	231.838
																9.4272	213.841	230.645
																9.5264	215.163	230.108
																9.6256	212.436	226.95
																9.7249	210.009	223.974
																9.8241	211.803	223.71
																9.9233	212.035	219.813
																10.0226	215.741	217.234
																10.1218	214.187	215.85
																10.221	210.028	214.321
																10.3203	209.736	214.714
																10.4195	206.284	212.272
																10.5187	208.892	221.547
																10.618	206.468	224.305
																10.7172	202.269	224.963
																10.8164	200.399	225.066
																10.9157	199.888	224.58
																11.0149	198.138	223.555
																11.1141	204.116	219.137
																11.2134	204.73	212.536
																11.3126	206.405	207.668
																11.4118	200.64	197.681
																11.5111	200.736	194.622
																11.6103	192.431	192.565
																11.7095	195.691	195.532
																11.8088	191.074	199.742
																11.908	197.661	200.555
																12.0072	200.009	201.167
																12.1065	200.148	200.467
																12.2057	204.564	197.816
																12.3049	208.74	191.189
																12.4042	212.506	187.313
																12.5034	215.942	183.837
																12.6026	214.707	187.182
																12.7019	217.101	191.41
																12.8011	220.065	190.832
																12.9003	221.507	186.691
																12.9996	221.055	189.864
																13.0988	222.44	193.004
																13.198	220.018	188.791
																13.2973	217.93	187.048
																13.3965	219.557	181.336
																13.4957	216.792	187.405
																13.595	220.644	193.391
																13.6942	216.419	193.758
																13.7934	215.691	195.164
																13.8927	218.789	197.249
																13.9919	225.994	196.712
																14.0911	228.613	192.127
																14.1904	228.331	187.764
																14.2896	225.126	186.082
																14.3888	225.401	183.742
																14.4881	223.161	179.829
																14.5873	225.327	176.949
																14.6865	227.347	178.599
																14.7858	224.64	175.433
																14.885	232.921	173.011
																14.9842	235.574	180.498
																15.0835	225.161	184.816
																15.1827	225.799	192.871
																15.2819	224.423	195.392
																15.3812	225.664	193.545
																15.4804	219.529	190.739
																15.5796	225.762	184.825
																15.6789	229.148	182.853
																15.7781	237.629	178.116
																15.8773	236.907	178.209
																15.9766	234.647	183.461
																16.0758	236.293	187.544
																16.175	232.906	192.406
																16.2743	233.817	190.82
																16.3735	229.179	189.871
																16.4727	229.878	191.759
																16.572	229.691	186.312
																16.6712	227.807	183.413
																16.7704	232.466	178.653
																16.8697	238.403	176.407
																16.9689	237.357	176.819
																17.0681	237.397	177.56
																17.1674	238.046	179.135
																17.2666	239.882	177.037
																17.3658	237.814	178.134
																17.4651	238.101	175.511
																17.5643	235.593	170.741
																17.6635	233.949	169.198
																17.7628	230.164	168.193
																17.862	226.094	166.149
																17.9612	231.991	167.124
																18.0605	230.023	170.998
																18.1597	227.971	171.746
																18.2589	231.06	166.132
																18.3582	231.844	159.129
																18.4574	233.725	156.723
																18.5566	234.089	156.332
																18.6559	232.813	160.483
																18.7551	232.487	160.822
																18.8543	231.08	155.508
																18.9536	230.663	157.557
																19.0528	232.023	163.808
																19.152	231.152	166.131
																19.2513	236.123	161.939
																19.3505	233.772	157.15
																19.4497	234.479	150.911
																19.549	231.181	149.361
																19.6482	226.737	146.12
																19.7474	224.834	145.647
																19.8467	227.956	142.246
																19.9459	228.291	145.158
																20.0451	226.689	147.017
																20.1444	223.471	148.613
																20.2436	216.943	141.378
																20.3428	218.719	139.434
																20.4421	214.485	137.515
																20.5413	214.488	140.807
																20.6405	217.487	146.871
																20.7398	219.901	147.294
																20.839	222.494	142.235
																20.9382	222.45	136.088
																21.0375	224.109	138.551
																21.1367	220.784	138.3
																21.2359	220.161	137.792
																21.3352	222.602	134.539
																21.4344	222.76	132.713
																21.5336	217.436	132.678
																21.6329	213.536	135.482
																21.7321	212.641	134.929
																21.8313	217.046	135.818
																21.9306	215.352	136.671
																22.0298	212.715	136.134
																22.129	211.939	134.512
																22.2283	208.095	131.543
																22.3275	203.91	128.608
																22.4267	196.477	131.361
																22.526	198.517	130.101
																22.6252	196.27	131.952
																22.7244	192.192	124.998
																22.8237	197.604	118.876
																22.9229	194.128	120.88
																23.0221	195.341	124.334
																23.1214	188.556	129.932
																23.2206	189.671	127.616
																23.3198	191.366	121.916
																23.4191	188.48	119.107
																23.5183	190.714	116.394
																23.6175	193.819	113.723
																23.7168	189.108	111.978
																23.816	195.635	112.664
																23.9152	196.388	116.413
																24.0145	192.466	117.879
																24.1137	190.471	120.971
																24.2129	189.967	123.483
																24.3122	194.324	122.03
																24.4114	198.501	115.181
																24.5106	202.197	113.731
																24.6099	199.349	111.023
																24.7091	197.476	112.17
																24.8083	192.251	114.62
																24.9076	189.949	114.488
																25.0068	185.756	113.235
																25.106	184.191	114.313
																25.2053	184.964	111.745
																25.3045	184.88	107.453
																25.4037	188.375	108.415
																25.503	187.457	104.981
																25.6022	184.691	100.495
																25.7014	186.239	101.803
																25.8007	186.236	100.711
																25.8999	188.074	103.502
																25.9991	189.279	103.374
																26.0984	191.614	105.586
																26.1976	194.277	105.465
																26.2968	196.833	103.539
																26.3961	193.597	98.967
																26.4953	189.089	96.507
																26.5945	188.968	94.214
																26.6938	186.118	91.591
																26.793	185.254	86.245
																26.8922	194.062	90.93
																26.9915	193.706	95.922
																27.0907	187.366	96.109
																27.1899	189.762	92.567
																27.2892	194.595	90.917
																27.3884	193.366	91.025
																27.4876	188.96	88.672
																27.5869	190.126	91.058
																27.6861	192.933	89.463
																27.7853	187.399	86.135
																27.8846	183.681	85.707
																27.9838	181.977	83.443
																28.083	183.973	81.315
																28.1823	188.153	78.138
																28.2815	187.488	79.071
																28.3807	187.002	81.883
																28.48	182.59	81.9
																28.5792	183.627	80.369
																28.6784	180.618	79.12
																28.7777	187	77.087
																28.8769	183.224	74.802
																28.9761	175.423	74.513
																29.0754	178.231	71.109
																29.1746	170.088	72.459
																29.2738	166.612	73.603
																29.3731	170.323	68.932
																29.4723	168.834	64.003
																29.5715	169.529	65.469
																29.6708	166.865	64.533
																29.77	159.514	68.697
																29.8692	159.58	68.461
																29.9685	157.608	69.172
																30.0677	153.817	68.099
																30.1669	150.406	67.119
																30.2662	156.401	68.341
																30.3654	153.722	69.689
																30.4646	156.464	67.999
																30.5639	158.479	64.86
																30.6631	158.555	61.612
																30.7623	157.102	60.669
																30.8616	158.805	61.181
																30.9608	158.839	63.069
																31.06	160.911	63.858
																31.1593	158.674	60.373
																31.2585	159.201	59.387
																31.3577	157.271	59.945
																31.457	154.733	59.902
																31.5562	152.187	57.865
																31.6554	152.029	56.03
																31.7547	159.435	57.654
																31.8539	159.726	57.459
																31.9531	153.665	57.956
																32.0524	152.801	62.217
																32.1516	149.481	61.019
																32.2508	146.983	58.112
																32.3501	148.491	54.851
																32.4493	143.451	52.029
																32.5485	142.768	49.286
																32.6478	142.571	47.527
																32.747	136.224	46.415
																32.8462	138.255	50.267
																32.9455	135.497	52.877
																33.0447	134.875	56.508
																33.1439	129.828	55.29
																33.2432	133.071	53.198
																33.3424	130.863	49.932
																33.4416	126.61	49.154
																33.5409	121.891	44.79
																33.6401	116.653	44.542
																33.7393	117.645	43.695
																33.8386	117.751	41.211
																33.9378	117.107	40.804
																34.037	111.589	39.997
																34.1363	108.542	42.645
																34.2355	107.092	44.633
																34.3347	106.521	45.268
																34.434	106.072	44.138
																34.5332	103.758	44.146
																34.6324	101.323	42.103
																34.7317	105.023	40.444
																34.8309	107.873	38.562
																34.9301	105.067	38.657
																35.0294	101.653	37.329
																35.1286	100.996	37.309
																35.2278	105.622	37.325
																35.3271	102.864	34.842
																35.4263	100.955	36.2
																35.5255	101.301	38.538
																35.6248	102.912	37.991
																35.724	98.836	35.945
																35.8232	99.182	33.789
																35.9225	99.67	32.969
																36.0217	99.486	34.83
																36.1209	98.507	36.153
																36.2202	95.431	37.205
																36.3194	99.55	36.345
																36.4186	93.709	33.893
																36.5179	90.953	34.218
																36.6171	90.874	33.956
																36.7163	90.839	34.739
																36.8156	89.138	34.817
																36.9148	90.5	36.006
																37.014	87.587	36.589
																37.1133	92.688	34.738
																37.2125	99.429	32.609
																37.3117	92.635	31.159
																37.411	87.189	32.128
																37.5102	85.057	30.91
																37.6094	80.664	32.432
																37.7087	76.818	35.552
																37.8079	76.855	36.856
																37.9071	73.645	37.786
																38.0064	75.235	35.899
																38.1056	77.678	34.302
																38.2048	77.835	33.32
																38.3041	77.483	32.102
																38.4033	75.43	29.872
																38.5025	74.383	30.452
																38.6017	74.377	30.407
																38.701	73.793	29.813
																38.8002	73.418	28.286
																38.8995	75.49	25.937
																38.9987	77.199	26.642
																39.0979	73.367	27.028
																39.1972	78.108	28.53
																39.2964	78.557	27.976
																39.3956	79.354	26.188
																39.4949	81.92	25.1
																39.5941	83.022	26.517
																39.6933	81.468	26.774
																39.7925	82.438	28.352
																39.8918	79.349	29.454
																39.991	78.869	28.816
																40.0903	81.487	29.225
																40.1895	77.527	29.498
																40.2887	80.406	30.643
																40.388	79.078	29.266
																40.4872	78.299	28.629
																40.5864	78.479	26.12
																40.6856	78.087	26.492
																40.7849	77.499	28.576
																40.8841	74.605	30.549
																40.9833	73.766	31.238
																41.0826	73.452	31.831
																41.1818	73.249	27.992
																41.2811	77.112	27.236
																41.3803	77.71	27.291
																41.4795	77.258	28.058
																41.5788	78.424	28.314
																41.678	77.195	26.129
																41.7772	72.886	23.075
																41.8764	70.306	24.076
																41.9757	66.827	24.598
																42.0749	66.289	25.829
																42.1741	65.814	24.933
																42.2734	66.504	26.593
																42.3726	67.786	27.437
																42.4719	64.323	26.743
																42.5711	63.721	25.762
																42.6703	66.139	24.98
																42.7696	70.705	23.918
																42.8688	66.88	25.202
																42.968	67.072	25.939
																43.0672	71.043	23.843
																43.1665	67.571	22.915
																43.2657	65.672	21.825
																43.3649	68.518	24.023
																43.4642	67.174	22.762
																43.5634	68.426	21.369
																43.6627	70.537	21.651
																43.7619	71.936	22.249
																43.8611	69.259	22.132
																43.9604	70.188	21.788
																44.0596	66.246	22.121
																44.1588	66.478	24.561
																44.258	65.95	21.77
																44.3573	64.911	20.034
																44.4565	64.356	21.921
																44.5557	66.219	23.639
																44.655	66.578	24.213
																44.7542	63.458	23.097
																44.8534	59.811	25.177
																44.9527	62.194	26.365
																45.0519	63.772	25.338
																45.1511	64.311	23.626
																45.2504	65.675	20.718
																45.3496	67.083	20.194
																45.4488	65.805	21.953
																45.5481	62.385	22.63
																45.6473	61.953	21.442
																45.7465	64.166	21.886
																45.8458	66.849	19.796
																45.945	65.426	19.954
																46.0442	65.037	19.526
																46.1435	62.721	17.93
																46.2427	60.906	19.406
																46.3419	61.771	19.315
																46.4412	60.453	18.933
																46.5404	56.988	18.846
																46.6396	55.449	19.041
																46.7389	57.152	19.053
																46.8381	61.115	18.003
																46.9373	57.731	19.081
																47.0366	56.798	19.563
																47.1358	57.899	18.865
																47.235	60.496	17.915
																47.3343	62.369	17.559
																47.4335	59.964	17.199
																47.5327	58.335	17.171
																47.632	57.335	16.792
																47.7312	57.478	17.109
																47.8304	54.194	19.266
																47.9297	54.611	20.854
																48.0289	51.011	20.849
																48.1281	52.502	20.233
																48.2274	54.744	19.711
																48.3266	52.742	19.395
																48.4258	50.209	20.106
																48.5251	48.235	20.385
																48.6243	50.002	20.89
																48.7235	49.658	19.417
																48.8228	48.277	16.526
																48.922	45.77	15.3
																49.0212	47.11	16.116
																49.1205	47.123	16.399
																49.2197	47.24	16.671
																49.3189	48.428	16.225
																49.4182	48.835	17.406
																49.5174	48.94	16.339
																49.6166	47.407	15.277
																49.7159	45.839	14.786
																49.8151	46.284	13.745
																49.9143	46.938	13.665
																50.0136	47.403	15.746
																50.1128	47.358	16.875
																50.212	48.727	17.479
																50.3113	49.541	16.805
																50.4105	47.244	13.975
																50.5097	43.739	12.055
																50.609	43.408	12.252
																50.7082	43.444	13.465
																50.8074	44.712	13.809
																50.9067	46.041	13.998
																51.0059	46.947	14.892
																51.1051	47.475	14.363
																51.2044	47.31	13.298
																51.3036	47.385	14.342
																51.4028	43.559	14.641
																51.5021	43.362	13.432
																51.6013	44.505	13.253
																51.7005	45.091	12.693
																51.7998	42.618	11.479
																51.899	40.837	12.85
																51.9982	38.988	13.929
																52.0975	39.316	13.716
																52.1967	37.199	13.911
																52.2959	36.631	13.437
																52.3952	37.086	13.779
																52.4944	37.463	12.801
																52.5936	37.67	10.861
																52.6929	35.786	10.036
																52.7921	37.875	8.921
																52.8913	36.625	8.024
																52.9906	37.002	9.399
																53.0898	37.361	11.459
																53.189	37.363	12.4
																53.2883	36.277	13.305
																53.3875	34.446	12.943
																53.4867	36.78	12.986
																53.586	37.572	13.322
																53.6852	35.1	13.248
																53.7844	35.14	13.292
																53.8837	34.711	12.541
																53.9829	34.697	12.113
																54.0821	34.447	12.025
																54.1814	34.195	11.911
																54.2806	33.985	11.813
																54.3798	35.182	12.178
																54.4791	37.283	13.222
																54.5783	51.801	21.379
																54.6775	40.403	16.291
																54.7768	33.686	12.128
																54.876	32.879	10.462
																54.9752	33.751	10.153
																55.0745	32.833	9.377
																55.1737	33.135	9.25
																55.2729	33.091	9.683
																55.3722	33.172	10.446
																55.4714	33.168	8.127
																55.5706	33.803	7.291
																55.6699	34.488	7.332
																55.7691	33.813	7.445
																55.8683	32.573	7.578
																55.9676	31.706	8.221
																56.0668	32.922	7.548
																56.166	32.065	7.585
																56.2653	31.728	6.81
																56.3645	31.849	7.041
																56.4637	30.068	7.67
																56.563	29.37	7.749
																56.6622	27.03	7.324
																56.7614	28.902	6.698
																56.8607	30.238	6.534
																56.9599	29.662	5.976
																57.0591	29.457	6.912
																57.1584	28.713	7.34
																57.2576	27.414	7.204
																57.3568	26.51	6.968
																57.4561	27.888	7.835
																57.5553	27.533	7.604
																57.6545	27.791	8.753
																57.7538	28.768	7.815
																57.853	27.443	6.948
																57.9522	28.628	7.06
																58.0515	27.43	7.149
																58.1507	27.79	7.722
																58.2499	26.96	7.024
																58.3492	26.982	7.024
																58.4484	26.727	6.682
																58.5476	27.242	7.294
																58.6469	27.228	6.327
																58.7461	26.307	5.646
																58.8453	26.198	5.393
																58.9446	27.386	5.297
																59.0438	25.62	5.354
																59.143	26.289	6.122
																59.2423	25.512	6.267
																59.3415	25.207	7.153
																59.4407	26.797	7.752
																59.54	27.79	7.483
																59.6392	28.551	6.979
																59.7384	29.3	7.754
																59.8377	29.034	7.521
																59.9369	29.125	6.79
																60.0361	28.529	6.762
																60.1354	26.727	6.134
																60.2346	26.278	6.013
																60.3338	25.359	6.337

## Sheet: Figure S2b,g,h,i,j
Figure S2a												Figure S2b							Figure S2g					Figure S2h				Figure S2i	PI (Id-Ia)/(Id+Ia)	PI (Id-Ia)/(Id+Ia)	PI (Id-Ia)/(Id+Ia)		Figure S2j
Intensity line graph													normal DAPI	Abnormal DAPI	TOTAL cells	%live cells	% dying cells			PI (Id-Ia)/(Id+Ia)	PI (Id-Ia)/(Id+Ia)	PI (Id-Ia)/(Id+Ia)			PI (Id-Ia)/(Id+Ia)	PI (Id-Ia)/(Id+Ia)			Control	RTN4+DP1 shRNA	P180 shRNA			PI (Id-Ia)/(Id+Ia)	PI (Id-Ia)/(Id+Ia)	PI (Id-Ia)/(Id+Ia)
LAMP1												pSuper	71	3	74	95.9459	4.05405			Control	RTN4+DP1 shRNAs	P180 shRNA			SBP-RTN4	KIF5A-Strep+			n=24	n=22	n=22			Control	RTN4+DP1 shRNAs	P180 shRNA
Distance(µm)	Psuper-axon		Distance(µm)	RTN4+DP1 shRNAs-axon		Distance(µm)	Psuper-dendrite		Distance(µm)	RTN4+DP1 shRNAs-dendrite		shRTN4+DP1	56	5	61	91.8033	8.19672			n=20	n=20	n=20			n=20	n=20			-0.501939	-0.0431247	-0.261162			n=42	n=21	n=21
0	33.468		0	4.067		0	47.209		0	79.595		SBP-RTN4	108	4	112	96.4286	3.57143			0.198756	0.111426	0.24269			0.200457	-0.144845			-0.480396	-0.590082	-0.556562			0.470992	0.386795	0.347566
0.1985	41.282		0.1985	9.345		0.1985	38.881		0.1985	100.66		KIF5A-Strep+	137	8	145	94.4828	5.51724			0.223932	0.213761	0.0326593			-0.0641251	-0.270289			-0.477357	-0.412111	0.467689			0.493881	0.842092	0.804213
0.3969	21.444		0.3969	6.118		0.3969	72.317		0.3969	119.626										-0.0498605	-0.0207811	0.140401			0.313002	-0.0380307			-0.489762	-0.614719	-0.809984			0.783636	0.638734	0.481239
0.5954	21.233		0.5954	1.754		0.5954	89.62		0.5954	115.779										-0.12665	0.346532	-0.271944			0.243223	0.410563			-0.558997	-0.450064	-0.867652			0.74522	0.522996	0.190881
0.7939	128.818		0.7939	0.345		0.7939	80.046		0.7939	98.072										-0.0623064	0.257008	0.235157			0.0878471	0.218996			-0.658358	-0.815715	-0.817259			0.562193	0.785384	0.403707
0.9923	172.754		0.9923	1.966		0.9923	93.328		0.9923	23.415										0.0784648	0.394252	0.178537			0.28064	0.165516			-0.180853	-0.502989	-0.37478			0.499667	0.361992	0.634579
1.1908	178.737		1.1908	1.679		1.1908	78.361		1.1908	4.79										0.208772	0.43505	0.016583			0.176442	0.0298369			-0.453447	-0.887109	-0.847029			0.465203	0.379746	0.506058
1.3893	155.211		1.3893	3.255		1.3893	48.594		1.3893	2.752										0.319446	0.203049	0.0273952			0.301312	0.0300408			-0.674218	-0.425915	-0.61452			0.568663	0.529604	0.35415
1.5877	83.774		1.5877	0.191		1.5877	62.83		1.5877	8.331										-0.0109327	0.0637912	-0.155841			-0.230192	0.259932			-0.493556	-0.500596	-0.474742			0.803365	0.795037	0.563596
1.7862	34.532		1.7862	0.017		1.7862	85.363		1.7862	16.427										-0.0558955	0.28674	0.372216			0.231207	0.194867			-0.060817	-0.636168	-0.361979			0.41642	0.550005	0.35959
1.9847	21.456		1.9847	0		1.9847	78.422		1.9847	68.641										0.134652	0.578893	-0.30238			0.220361	0.210563			-0.660976	-0.617508	-0.123789			0.705163	0.765108	0.674196
2.1831	24.115		2.1831	0		2.1831	87.977		2.1831	110.852										-0.385978	0.345401	0.345734			-0.0646495	0.195487			-0.881066	-0.48057	-0.703961			0.281674	0.720318	0.586603
2.3816	21.041		2.3816	0		2.3816	100.864		2.3816	131.589										-0.285298	0.449184	0.0304591			0.204231	0.239687			-0.35236	-0.707979	-0.397431			0.641704	0.893375	-0.0406348
2.5801	21		2.5801	0		2.5801	77.442		2.5801	128.62										0.307993	0.0389694	-0.0461525			0.119293	-0.212196			-0.585574	-0.467286	-0.16751			0.468201	0.414838	0.432287
2.7785	21		2.7785	0.17		2.7785	38.64		2.7785	104.99										0.168515	0.338063	0.213686			0.0385549	0.0496178			-0.669813	-0.484234	-0.585517			0.39866	0.529752	0.231033
2.977	21		2.977	0.849		2.977	52.223		2.977	71.412										0.335172	0.168892	0.0359499			0.311891	0.0778709			-0.190484	-0.589983	-0.394079			0.705135	0.497454	0.614776
3.1755	21.2		3.1755	0.773		3.1755	21.092		3.1755	46.556										0.291288	0.184867	-0.16484			-0.524722	0.318221			-0.30482	-0.304782	-0.545093			0.492625	0.631819	0.746955
3.3739	67.385		3.3739	0.917		3.3739	21		3.3739	52.914										0.171276	-0.0606206	0.105843			-0.224195	-0.260322			-0.647104	-0.510149	-0.538354			0.43961	0.724787	0.767757
3.5724	53.592		3.5724	0.746		3.5724	21		3.5724	56.253										0.347591	0.063655	0.105102			0.0446097	0.366359			-0.777937	-0.625102	-0.729707			0.673201	0.659147	0.657501
3.7709	58.02		3.7709	3.113		3.7709	21		3.7709	23.406										0.505483	0.159037	0.0177335			0.00677706	0.140918			-0.844037	-0.775339	-0.70246			0.402646	0.385263	0.52987
3.9693	138.176		3.9693	1.158		3.9693	21		3.9693	11.777																			-0.91482	-0.58617	-0.281999			0.371734	0.303691	0.407367
4.1678	156.81		4.1678	2.291		4.1678	21		4.1678	45.305																			-0.809288					0.544185
4.3663	147.134		4.3663	16.669		4.3663	21		4.3663	127.927																			-0.860616					0.491663
4.5647	126.584		4.5647	41.841		4.5647	22.243		4.5647	173.396																								0.634476
4.7632	83.783		4.7632	91.521		4.7632	48.505		4.7632	107.896																								0.84025
4.9617	42.686		4.9617	153.611		4.9617	159.614		4.9617	42.705									one-way ANOVA					Mann-Whitney test				Kruskal-Wallis test						0.134391
5.1601	35.136		5.1601	173.171		5.1601	179.788		5.1601	11.193									followed by Dunnet's multiple comparison test					Two-tailed				followed by Dunn's multiple comparison test						-0.212061
5.3586	54.262		5.3586	164.019		5.3586	199.371		5.3586	11.941									psuper vs RTN4+DP1: Mean Diff=-0,1121; p value=0,1318			p=ns		p value>0,9999				pSuper vs RTN4+DP1 Mean rank diff=-2,102, p>0,9999		p=ns				0.119024
5.5571	108.285		5.5571	123.754		5.5571	182.736		5.5571	70.41									psuper vs P180: Mean Diff=0,05777; p value=0,5477			p=ns		p=ns				pSuper vs P180 Mean rank diff=-5,239, p=0,7388		p=ns				0.340959
5.7555	118.463		5.7555	67.2		5.7555	113.125		5.7555	136.66														Median of SBP-RTN4=0,1479										0.422262
5.954	57.316		5.954	42.506		5.954	32.195		5.954	101.573														Medianof KIF5A-Strep+=0,1532										0.483481
6.1525	21.833		6.1525	15.478		6.1525	21.395		6.1525	87.65														Difference: Actual	0.005349									0.431903
6.3509	21		6.3509	1.932		6.3509	21		6.3509	132.155														Difference: Hodges-Lehmann	0.001822									0.717027
6.5494	21		6.5494	0.54		6.5494	21		6.5494	141.163																								0.560569
6.7479	21		6.7479	1.141		6.7479	21		6.7479	131.535																								0.361119
6.9463	21		6.9463	6.638		6.9463	21		6.9463	156.375																								0.604107
7.1448	21		7.1448	9.652		7.1448	21		7.1448	132.984																								0.782627
7.3433	21		7.3433	3.858		7.3433	21.015		7.3433	99.301																								0.571165
7.5417	21		7.5417	2.247		7.5417	21.376		7.5417	60.489																								0.598497
7.7402	21		7.7402	0.182		7.7402	22.123		7.7402	40.089																								0.912503
7.9387	23.513		7.9387	0		7.9387	29.57		7.9387	18.716																								0.59405
8.1371	58.623		8.1371	0.819		8.1371	43.295		8.1371	5.909																								0.588123
8.3356	101.69		8.3356	2.817		8.3356	72.94		8.3356	21.846
8.5341	72.73		8.5341	3.051		8.5341	160.558		8.5341	79.375
8.7325	85.661		8.7325	1.426		8.7325	201.269		8.7325	118.152
8.931	132.468		8.931	3.339		8.931	176.281		8.931	137.948																							Kruskal-Wallis test
9.1295	132		9.1295	2.637		9.1295	128.4		9.1295	145.349																							followed by Dunn's multiple comparison test
9.3279	133.754		9.3279	4.315		9.3279	71.238		9.3279	119.695																							psuper vs RTN4+DP1: Mean rank diff=-6,333 and p value=0,6626 ns				p=ns
9.5264	79.208		9.5264	5.3		9.5264	29.93		9.5264	93.546																							psuper vs P180: Mean rank diff=3,952 and p value>0,9999 ns				p=ns
9.7249	24.024		9.7249	2.002		9.7249	21		9.7249	53.647
9.9233	21.028		9.9233	2.16		9.9233	21		9.9233	30.853
10.1218	21		10.1218	3.954		10.1218	21		10.1218	68.968
10.3203	21		10.3203	0.808		10.3203	21		10.3203	161.55
10.5187	21		10.5187	0.201		10.5187	21		10.5187	209.625
10.7172	21		10.7172	0.044		10.7172	21		10.7172	180.154
10.9157	21.487		10.9157	0.015		10.9157	21		10.9157	147.342
11.1141	41.782		11.1141	0.381		11.1141	21		11.1141	77.5
11.3126	94.851		11.3126	0.4		11.3126	21		11.3126	27.705
11.5111	88.333		11.5111	0.364		11.5111	21		11.5111	54.331
11.7095	58.48		11.7095	0		11.7095	21		11.7095	112.88
11.908	26.663		11.908	0		11.908	21		11.908	93.932
12.1065	21.13		12.1065	0		12.1065	21		12.1065	48.674
12.3049	21		12.3049	0		12.3049	22.951		12.3049	49.592
12.5034	21		12.5034	0		12.5034	50.708		12.5034	112.463
12.7019	21		12.7019	0.141		12.7019	97.879		12.7019	161.978
12.9003	21		12.9003	0.451		12.9003	98.079		12.9003	114.531
13.0988	21		13.0988	0		13.0988	52.099		13.0988	43.312
13.2973	21		13.2973	0		13.2973	32.638		13.2973	14.469
13.4957	21		13.4957	0		13.4957	37.067		13.4957	25.732
13.6942	21		13.6942	0.021		13.6942	29.816		13.6942	54.114
13.8927	21.549		13.8927	0.533		13.8927	23.48		13.8927	85.31
14.0911	50.775		14.0911	0.004		14.0911	40.374		14.0911	106.303
14.2896	96.463		14.2896	0		14.2896	93.355		14.2896	90.32
14.4881	49.757		14.4881	0.08		14.4881	123.628		14.4881	73.113
14.6865	25.246		14.6865	0.401		14.6865	119.341		14.6865	96.168
14.885	37.526		14.885	0.48		14.885	49.582		14.885	113.422
15.0835	123.451		15.0835	0.651		15.0835	23.144		15.0835	88.862
15.2819	163.236		15.2819	0.114		15.2819	21		15.2819	37.636
15.4804	128.588		15.4804	0.539		15.4804	21		15.4804	19.216
15.6789	53.802		15.6789	0.492		15.6789	21		15.6789	40.08
15.8773	23.826		15.8773	1.593		15.8773	25.42		15.8773	66.738
16.0758	24.828		16.0758	1.583		16.0758	55.55		16.0758	73.131
16.2743	39.216		16.2743	1.033		16.2743	103.35		16.2743	70.451
16.4727	30.355		16.4727	1.353		16.4727	120.256		16.4727	73.721
16.6712	21.997		16.6712	0.053		16.6712	108.756		16.6712	72.564
16.8697	21		16.8697	0.631		16.8697	69.825		16.8697	106.05
17.0681	33.865		17.0681	0.825		17.0681	36.67		17.0681	151.559
17.2666	36.361		17.2666	0.456		17.2666	90.264		17.2666	160.366
17.4651	31.387		17.4651	0.103		17.4651	148.023		17.4651	138.953
17.6635	26.15		17.6635	0.086		17.6635	180.297		17.6635	111.946
17.862	33.955		17.862	0.968		17.862	200.349		17.862	108.339
18.0605	34.267		18.0605	0.606		18.0605	203.09		18.0605	108.416
18.2589	24.548		18.2589	0.612		18.2589	185.875		18.2589	78.829
						18.4574	133.421		18.4574	32.27

## Sheet: Figure S3a,b,c,d,e,f,g,h,j
Figure S3a				Figure S3b					Figure S3c					Figure S3d					Figure S3e					Figure S3f					Figure S3g								Figure S3h								Figure S3j
% of motile	Control	RTN4+DP1 shRNAs		% of motile	SBP-RTN4	Strep-KIFC1+	KIF5A-Strep+		# of lysosomes	SBP-RTN4	Strep-KIFC1+	KIF5A-Strep+		# of enlarged	SBP-RTN4	Strep-KIFC1+	KIF5A-Strep+		% enlarged	SBP-RTN4	Strep-KIFC1+	KIF5A-Strep+		Largest	SBP-RTN4	Strep-KIFC1+	KIF5A-Strep+		Control				RTN4+DP1sh RNAs				Control				RTN4+DP1sh RNAs				Normalized SirLyso	Control	RTN4+DP1 shRNAs
lysosome in soma	n=14	n=14		lysosome in soma	n=19	n=17	n=18		per soma	n=19	n=17	n=18		lysosomes	n=19	n=17	n=18		lysosome	n=19	n=17	n=18		lysosome	n=19	n=17	n=18		Distance(µm)	Intensity LAMP1	Intensity SirLyso		Distance(µm)	Intensity LAMP1	Intensity SirLyso		Distance(µm)	Intensity LAMP1	Intensity Magic Red		Distance(µm)	Intensity LAMP1	Intensity Magic Red		intensity per soma	n=21	n=22
	40.678	38.8889			63.9706	56.8182	55.5556			136	132	63		per soma	0	2	10			0	1.51515	15.873		diameter(µm)	0.95	1.07	1.73		0	16	16		0	4	2		0	143.188	169.875		0	4	15			133.113	164.019
	74.2857	42.1053			49.0566	66.6667	27.6923			106	111	65			2	14	8			1.88679	12.6126	12.3077			1.24	1.38	1.49		0.10989	74.51	57.504		0.10989	19.24	8.096		0.10989	218.28	244.093		0.10989	0.001	15.889			54.4805	86.8684
	68.4932	51.3889			67.7778	81.6092	54.8387			90	87	62			2	0	24			2.22222	0	38.7097			1.21	0.85	1.44		0.21978	134.118	70.032		0.21978	33.448	3.791		0.21978	189.445	255		0.21978	0	11.957			87.0154	61.309
	44.0476	69.6629			59.1463	78.4483	44.4444			164	116	81			0	1	17			0	0.862069	20.9877			0.98	1.05	1.72		0.32967	199.141	175.899		0.32967	9.618	2		0.32967	141.056	255		0.32967	42.902	12.133			75.1444	98.5293
	67.7966	65.6716			59.8639	76.6234	44.4444			147	77	72			3	3	5			2.04082	3.8961	6.94444			1.18	1.13	1.64		0.43956	162.324	237.451		0.43956	34.807	60.063		0.43956	147.499	231.517		0.43956	19.156	13.177			96.6698	108.425
	62.5	71.2329			73.913	73.7374	31.8841			115	99	69			3	4	12			2.6087	4.0404	17.3913			1.28	1.22	1.73		0.54945	166.514	237.327		0.54945	50.56	87.236		0.54945	189.509	164.731		0.54945	0.023	11.225			63.8828	61.1409
	60.3175	37.2549			68.75	76.8	16.8675			128	125	83			2	4	12			1.5625	3.2	14.4578			1.07	1.17	2		0.65934	204.378	239.91		0.65934	167.922	71.945		0.65934	222.377	97.9		0.65934	0	19.322			87.047	55.7832
	54.5455	42.3077			59.7701	57.1429	26.1905			174	119	84			2	3	7			1.14943	2.52101	8.33333			1.09	1.14	1.97		0.76923	196.562	241.506		0.76923	238.222	160.339		0.76923	201.881	98.059		0.76923	10.116	28.606			119.54	97.5523
	61.5385	33.3333			47.9339	67.6692	11.215			121	133	107			2	3	9			1.65289	2.25564	8.41121			1.2	1.03	1.45		0.87912	162.825	238.726		0.87912	252.742	230.305		0.87912	205.742	122.082		0.87912	0.019	50.135			104.118	68.6101
	65.9686	70.9459			52.0833	68.6813	22.3529			144	182	85			1	0	10			0.694444	0	11.7647			1.22	0.74	1.69		0.98901	92.846	145.209		0.98901	189.535	232.862		0.98901	247.896	137.838		0.98901	3.193	93.904			177.14	73.7683
	58.7156	38.1579			75	54.5455	35.6164			152	176	73			1	0	14			0.657895	0	19.1781			1.18	0.59	1.41		1.0989	109.495	211.455		1.0989	139.434	251.892		1.0989	243.848	125.854		1.0989	69.84	147.754			101.849	58.1259
	64.8221	32.5			62.1795	49.505	44.4444			156	101	81			0	5	15			0	4.9505	18.5185			0.91	1.57	1.66		1.20879	34.667	161.756		1.20879	190.545	254.979		1.20879	232.738	123.44		1.20879	146.833	251.054			87.9312	119.512
	77.7251	33.3333			50.625	65.1163	33.3333			160	129	36			2	0	22			1.25	0	61.1111			1.08	0.98	2.47		1.31868	97.673	129.658		1.31868	233.733	164.795		1.31868	184.811	100.327		1.31868	178.64	254.988			124.66	111.583
	70.7763	62.963			51.8519	54.1096	33.3333			162	146	63			0	1	18			0	0.684932	28.5714			0.86	1.03	1.43		1.42857	97.984	111.01		1.42857	142.535	151.396		1.42857	103.093	62.593		1.42857	184.774	255			67.0957	51.6217
					82.7586	58.427	36.5385			145	89	52			1	2	13			0.689655	2.24719	25			1.1	1.08	1.34		1.53846	99.359	161.742		1.53846	12.151	223.131		1.53846	63.418	59.269		1.53846	120.875	255			93.7118	77.7377
					40.4762	73.6842	32.6087			126	114	92			2	1	8			1.5873	0.877193	8.69565			1.16	1.09	1.17		1.64835	178.308	243.253		1.64835	113.723	213.1		1.64835	24.876	93.288		1.64835	181.143	255			158.204	81.0767
					72.973	79.5455	32.8947			148	132	76			2	0	21			1.35135	0	27.6316			1.26	0.78	1.53		1.75824	255	255		1.75824	38.629	145.547		1.75824	30.282	90.379		1.75824	116.266	254.292			160.852	70.9201
					68.8889		43.6364			135		55			0		16			0		29.0909			0.89		2		1.86813	255	255		1.86813	53.799	235.603		1.86813	42.642	82.127		1.86813	151.282	214.524			86.4529	103.045
					63.9098					133					0					0					0.81				1.97802	255	255		1.97802	91.514	182.716		1.97802	73.611	70.523		1.97802	165.322	161.833			88.3577	94.1016
																													2.08791	255	255		2.08791	19.89	207.907		2.08791	93.362	88.844		2.08791	147.448	133.09			68.3974	68.1768
	p=0,0146	p=*																											2.1978	253.217	255		2.1978	13.064	232.028		2.1978	61.334	70.932		2.1978	127.834	111.331			64.3598	49.3271
	Unpaired t test				Kruskal-Wallis test					Kruskal-Wallis test					Kruskal-Wallis test					Kruskal-Wallis test					Kruskal-Wallis test				2.30769	129.963	204.81		2.30769	27.645	234.039		2.30769	74.232	83.944		2.30769	252.231	107.155				72.1115
	Two-tailed				Dunn's multiple comparison test					Dunn's multiple comparison test					Dunn's multiple comparison test					Dunn's multiple comparison test					Dunn's multiple comparison test				2.41758	62.396	115.025		2.41758	52.981	238.142		2.41758	59.33	77.309		2.41758	254.989	154.963
	t, df	t=2,617, df=26		p=ns	Control vs KIFC1+- adjusted p value =0,6394				p=ns	Control vs KIFC1+- adjusted p value =0,2005				p=ns	Control vs KIFC1+- adjusted p value =0,8368				p=ns	Control vs KIFC1+- adjusted p value =0,7264				p=ns	Control vs KIFC1+- adjusted p value >0,9999				2.52747	63.902	84.494		2.52747	39.276	231.758		2.52747	75.924	74.404		2.52747	255	225.82
				p=***	Control vs KIF5A+ adjusted p value <0,0001				p=***	Control vs KIF5A+ adjusted p value <0,0001				p=***	Control vs KIF5A+ adjusted p value <0,0001				p=***	Control vs KIF5A+ adjusted p value <0,0001				p=***	Control vs KIF5A+ adjusted p value <0,0001				2.63736	44.854	71.749		2.63736	40.502	222.411		2.63736	74.523	107.354		2.63736	255	254.826			Mann-Whitney test
	How big is the difference?																												2.74725	28.206	30.99		2.74725	25.284	236.534		2.74725	96.77	143.104		2.74725	214.705	255			Two-tailed
	Control Mean	62.3																											2.85714	44.678	27.806		2.85714	35.583	212.651		2.85714	122.332	239.874		2.85714	244.973	255			p=0,1067
	RTN4+DP1 shRNAs Mean	49.27																											2.96703	93.694	41.198		2.96703	8.949	232.81		2.96703	106.053	255		2.96703	149.466	255			p=ns
	Difference between means (C-B) ± SEM	-13,03 ± 4,980																											3.07692	166.876	124.806		3.07692	16.457	196.255		3.07692	166.997	255		3.07692	238.177	255			Control Mean=88,36
	95% confidence interval	-23,27 to -2,797																											3.18681	202.821	158.72		3.18681	45.078	141.133		3.18681	197.358	255		3.18681	162.2	255			RTN4+DP1 Mean=75,75
	R squared (eta squared)	0.2085																											3.2967	249.926	178.768		3.2967	21.925	253.751		3.2967	197.414	254.87		3.2967	122.631	255
																													3.40659	255	190.186		3.40659	21.349	219.703		3.40659	164.773	250.178		3.40659	74.692	255
																													3.51648	203.631	159.498		3.51648	139.805	251.178		3.51648	191.717	200.451		3.51648	192.205	255
																													3.62637	198.055	188.306		3.62637	170.472	255		3.62637	159.846	113.811		3.62637	77.668	255
																													3.73626	148.617	224.549		3.73626	229.689	255		3.73626	64.057	105.333		3.73626	67.815	255
																													3.84615	175.624	255		3.84615	238.76	255		3.84615	104.671	113.88		3.84615	156.004	255
																													3.95604	186.018	255		3.95604	247.388	251.067		3.95604	157.269	195.859		3.95604	154.242	232.205
																													4.06593	167.691	255		4.06593	138.982	161.774		4.06593	145.545	244.99		4.06593	95.224	170.431
																													4.17582	144.829	255		4.17582	84.106	60.93		4.17582	216.052	255		4.17582	117.914	92.295
																													4.28571	143.57	255		4.28571	27.074	64.395		4.28571	249.535	255		4.28571	197.886	43.333
																													4.3956	114.724	255		4.3956	4	2		4.3956	245.955	255		4.3956	134.073	20.006
																													4.50549	81.645	187.069		4.50549	4.258	2		4.50549	253.595	255		4.50549	52.904	10.011
																													4.61538	56.154	107.065		4.61538	4	2.611		4.61538	255	254.401		4.61538	0.815	6.107
																													4.72527	55.913	56.275		4.72527	4	12.724		4.72527	232.084	177.926		4.72527	0.002	6.045
																													4.83517	56.625	33.192		4.83517	4	2.19		4.83517	191.516	129.695		4.83517	0	4.967
																																					4.94506	147.526	158.102		4.94506	0	3.022

## Sheet: Figure S4a,b,c,g,h
Figure S4a								Figure S4b								Figure S4c								Figure S4g				Figure S4h
Control				RTN4+DP1sh RNAs				Control				RTN4+DP1sh RNAs				Control				RTN4+DP1sh RNAs				Total # of p62	Control	RTN4+DP1sh RNAs		Total # of	Control	RTN4+DP1sh RNAs
Distance(µm)	Intensity LAMP1	Intensity EEA1		Distance(µm)	Intensity LAMP1	Intensity EEA1		Distance(µm)	Intensity LAMP1	Intensity Rab11		Distance(µm)	Intensity LAMP1	Intensity Rab11		Distance(µm)	Intensity LAMTOR4	Intensity p62		Distance(µm)	Intensity LAMTOR4	Intensity p62		puncta in soma	n=23	n=22		autolysosomes	n=23	n=22
0	62.38	9.609		0	53.558	0		0	143.15	53.798		0	16.894	242.089		0	24	21		0	0	0		(normalized)	80.1887	80.1887		in soma	103.448	68.9655
0.06616	59.7	7.819		0.06616	88.567	0		0.06616	186.348	47.026		0.06616	15.949	239.51		0.06616	40.174	21.938		0.06616	0	0			117.925	51.8868		(normalized	68.9655	34.4828
0.13231	49.432	6.182		0.13231	125.268	0		0.13231	218.809	31.31		0.13231	15.283	233.893		0.13231	46.222	20.461		0.13231	0	0			80.1887	61.3208			68.9655	68.9655
0.19847	42.628	6.014		0.19847	158.353	4.143		0.19847	229.834	20.834		0.19847	13.445	226.235		0.19847	51.306	30.021		0.19847	0	0			61.3208	51.8868			137.931	103.448
0.26462	36.389	9.621		0.26462	180.057	10.81		0.26462	228.497	24.639		0.26462	11.653	214.758		0.26462	95.92	26.676		0.26462	0	0			61.3208	61.3208			103.448	34.4828
0.33078	36.703	18.952		0.33078	185.688	10.197		0.33078	231.267	38.112		0.33078	12.313	185.785		0.33078	90.155	31.137		0.33078	0	0			42.4528	61.3208			68.9655	68.9655
0.39693	38.794	45.014		0.39693	182.366	16.954		0.39693	226.997	53.456		0.39693	12.701	152.171		0.39693	135.6	36.094		0.39693	0	0			179.245	108.491			172.414	68.9655
0.46309	39.926	89.886		0.46309	174.07	32.175		0.46309	223.581	68.898		0.46309	12.203	135.08		0.46309	205.654	28.513		0.46309	0	0			113.208	56.6038			137.931	34.4828
0.52924	44.271	135.294		0.52924	171.007	13.118		0.52924	214.66	84.199		0.52924	13.289	130.576		0.52924	206.595	25.776		0.52924	0	3.916			160.377	89.6226			103.448	103.448
0.5954	43.338	172.877		0.5954	163.075	1.004		0.5954	211.677	82.928		0.5954	16.47	126.41		0.5954	177.226	30.074		0.5954	0	20.961			103.774	78.2609			34.4828	18.315
0.66156	44.201	188.123		0.66156	158.233	2.045		0.66156	211.689	90.616		0.66156	21.127	113.992		0.66156	217.84	27.085		0.66156	0	75.912			78.2609	78.2609			54.9451	91.5751
0.72771	47.12	183.086		0.72771	159.237	2.006		0.72771	194.495	97.546		0.72771	26.044	104.585		0.72771	242.212	23.45		0.72771	0	140.833			165.217	156.522			128.205	54.9451
0.79387	57.027	163.533		0.79387	163.051	0		0.79387	197.993	97.225		0.79387	29.466	103.328		0.79387	219.088	23.032		0.79387	0	246.577			82.6087	65.2174			109.89	73.2601
0.86002	67.146	129.527		0.86002	163.876	0		0.86002	197.03	105.17		0.86002	32.093	100.99		0.86002	254.996	30.117		0.86002	0	251.228			86.9565	143.478			54.9451	18.315
0.92618	82.153	106.382		0.92618	167.803	0		0.92618	196.431	115.438		0.92618	31.998	102.126		0.92618	255	32.986		0.92618	0	250.622			100	221.739			109.89	91.5751
0.99233	111.422	64.946		0.99233	166.48	0		0.99233	194.124	123.98		0.99233	42.351	94.226		0.99233	255	25.905		0.99233	0.932	234.34			95.6522	47.8261			54.9451	54.9451
1.05849	128.578	53.606		1.05849	155.829	0		1.05849	169.964	124.314		1.05849	45.127	88.962		1.05849	255	18.655		1.05849	0.073	176.985			60.8696	39.1304			54.9451	36.63
1.12464	153.356	42.03		1.12464	142.03	0		1.12464	149.983	118.963		1.12464	42.903	75.126		1.12464	255	21.893		1.12464	68.104	57.718			82.6087	65.2174			109.89	54.9451
1.1908	183.867	48.422		1.1908	128.092	0		1.1908	132.065	117.559		1.1908	40.109	72.695		1.1908	237.841	11.998		1.1908	102.61	14.81			117.391	47.8261			183.15	54.9451
1.25696	190.532	53.18		1.25696	124.411	0		1.25696	126.872	101.058		1.25696	28.397	66.358		1.25696	245.515	10.388		1.25696	81.567	0.693			273.913	69.5652			274.725	54.9451
1.32311	170.841	55.017		1.32311	134.496	0		1.32311	113.259	82.437		1.32311	19.477	68.654		1.32311	255	12.746		1.32311	129.789	0			52.1739	165.217			36.63	183.15
1.38927	146.781	66.943		1.38927	151.826	0		1.38927	99.861	67.437		1.38927	16.796	69.209		1.38927	247.679	10.495		1.38927	92.425	0.69			47.8261	95.6522			54.9451	146.52
1.45542	128.902	47.7		1.45542	167.395	0		1.45542	89.118	50.957		1.45542	15.99	70.473		1.45542	239.613	8.486		1.45542	59.467	0.223			56.5217				73.2601
1.52158	113.623	48.677		1.52158	172.039	0		1.52158	80.563	39.459		1.52158	13.894	69.738		1.52158	199.301	9.992		1.52158	26.77	0.007
1.58773	105.575	46.103		1.58773	168.926	0		1.58773	72.435	29.357		1.58773	12.829	68.647		1.58773	245.816	5.904		1.58773	195.78	0
1.65389	100.167	46.689		1.65389	153.857	0.763		1.65389	63.534	21.192		1.65389	13.372	68.055		1.65389	194.287	9.094		1.65389	138.157	0
1.72004	91.122	57.492		1.72004	152.997	0.393		1.72004	69.643	23.419		1.72004	16.909	63.653		1.72004	142.79	13.823		1.72004	78.75	0
1.7862	79.793	46.709		1.7862	152.026	1.655		1.7862	57.028	29.374		1.7862	20.453	63.531		1.7862	100.475	12.907		1.7862	142.22	0			Mann-Whitney test				Mann-Whitney test
1.85235	70.282	33.094		1.85235	142.597	5.166		1.85235	67.19	28.062		1.85235	29.617	62.783		1.85235	66.241	10.835		1.85235	177.349	0			Two tailed				Two tailed
1.91851	59.726	34.637		1.91851	139.367	7.218		1.91851	75.163	33.214		1.91851	39.726	55.922		1.91851	79.41	10.271		1.91851	172.557	0			exact p value				exact p value
1.98467	55.549	43.597		1.98467	123.774	4.09		1.98467	75.613	50.836		1.98467	53.157	47.908		1.98467	60.945	14.078		1.98467	220.716	0			p=0,2072				p=0,0299
2.05082	52.563	40.339		2.05082	124.999	1.313		2.05082	86.927	67.223		2.05082	71.73	49.12		2.05082	51.563	16.176		2.05082	211.392	0			Control Mean=82,61				Control Mean=103,4
2.11698	50.156	37.99		2.11698	130.652	1.676		2.11698	91.051	70.648		2.11698	85.785	39.88		2.11698	51.39	20.109		2.11698	187.02	0			RTN4+DP1 Mean=67,39				RTN4+DP1 Mean=61,96
2.18313	51.614	39.628		2.18313	133.603	1.876		2.18313	103.073	74.794		2.18313	109.388	40.242		2.18313	112.795	25.895		2.18313	227.722	0			p=ns				p=*
2.24929	52.177	20.614		2.24929	149.897	0		2.24929	117.476	74.535		2.24929	135.756	35.048		2.24929	122.957	62.91		2.24929	189.562	0
2.31544	53.164	21.456		2.31544	168.695	0.203		2.31544	117.976	64.644		2.31544	169.903	30.188		2.31544	133.907	132.703		2.31544	234.132	0
2.3816	56.681	20.644		2.3816	196.474	4.625		2.3816	120.279	53.679		2.3816	189.316	30.404		2.3816	186.382	206.522		2.3816	220.372	0
2.44775	57.916	20.985		2.44775	208.413	0.858		2.44775	112.687	52.091		2.44775	198.426	29.168		2.44775	228.126	235.243		2.44775	210.16	0
2.51391	63.553	20.099		2.51391	215.976	7.633		2.51391	103.127	46.536		2.51391	212.59	30.657		2.51391	205.809	246.486		2.51391	156.384	0
2.58007	79.587	16.375		2.58007	214.635	7.823		2.58007	89.903	44.425		2.58007	209.432	26.734		2.58007	248.18	185.549		2.58007	131.969	0
2.64622	95.957	20.276		2.64622	204.735	13.459		2.64622	72.201	41.192		2.64622	212.951	22.192		2.64622	212.555	87.402		2.64622	214.829	0
2.71238	121.867	24.476		2.71238	185.222	14.754		2.71238	47.79	40.775		2.71238	220.059	12.732		2.71238	191.595	57.144		2.71238	133.476	0
2.77853	132.786	36.973		2.77853	173.911	20.055		2.77853	27.309	31.526		2.77853	223.81	8.175		2.77853	125.52	37.094		2.77853	107.957	0
2.84469	147.333	49.71		2.84469	152.937	22.571		2.84469	23.23	28.001		2.84469	228.674	1.931		2.84469	125.093	25.869		2.84469	161.078	0
2.91084	139.802	62.512		2.91084	141.636	17.388		2.91084	18.738	39.128		2.91084	204.583	0.793		2.91084	183.27	16.165		2.91084	70.29	0
2.977	124.442	76.917		2.977	116.956	17.532		2.977	12.774	51.666		2.977	184.303	1.04		2.977	212.699	15.422		2.977	126.936	0
3.04315	109.712	90.759		3.04315	89.96	10.465		3.04315	11.506	57.85		3.04315	162.612	0.776		3.04315	253.368	15.248		3.04315	80.289	0
3.10931	102.191	84.685		3.10931	66.316	8.971		3.10931	8.075	86.527		3.10931	141.913	0		3.10931	207.298	21.606		3.10931	63.621	0
3.17547	104.554	103.142		3.17547	51.093	6.229		3.17547	8.304	109.21		3.17547	128.088	0		3.17547	137.132	27.488		3.17547	177.372	0
3.24162	109.226	126.644		3.24162	37.626	4.317		3.24162	12.022	141.079		3.24162	124.1	0		3.24162	148.336	33.891		3.24162	99.34	0.345
3.30778	119.687	149.993		3.30778	27.471	3.532		3.30778	11.051	174.721		3.30778	126.977	0		3.30778	70.902	37.219		3.30778	193.306	1.292
3.37393	123.476	151.938		3.37393	21.193	6.666		3.37393	8.787	202.808		3.37393	125.932	0		3.37393	76.542	41.24		3.37393	220.101	7.061
3.44009	130.963	139.258		3.44009	18.579	6.769		3.44009	26.236	193.296		3.44009	131.149	0.498		3.44009	45.708	71.761		3.44009	116.159	5.771
3.50624	151.708	106.934		3.50624	18.077	9.455		3.50624	56.468	187.111		3.50624	141.283	0.583		3.50624	37.374	92.77		3.50624	62.515	1.832
3.5724	165.396	84.66		3.5724	18.529	10.756		3.5724	77.958	170.882		3.5724	138.973	0.805		3.5724	31.778	91.425		3.5724	14.438	2.151
3.63855	176.801	70.017		3.63855	20.631	14.521		3.63855	93.877	160.768		3.63855	128.316	1.696		3.63855	28.554	89.503		3.63855	1.012	21.816
3.70471	180.799	64.21		3.70471	21.2	18.952		3.70471	126.51	157.62		3.70471	123.947	0.485		3.70471	42.661	77.206		3.70471	0.282	10.462
3.77086	175.01	54.991		3.77086	21.195	25.349		3.77086	156.699	165.968		3.77086	118.492	0.665		3.77086	30.147	49.154		3.77086	0.052	3.657
3.83702	179.732	58.632		3.83702	22.521	30.737		3.83702	165.927	176.66		3.83702	121.803	2.174		3.83702	11.362	28.506		3.83702	0	17.06
3.90318	178.642	59.521		3.90318	25.347	49.641		3.90318	170.196	174.231		3.90318	116.339	5.124		3.90318	28.687	17.656		3.90318	0	29.427
3.96933	190.221	56.992		3.96933	27.162	58.856		3.96933	172.746	147.275		3.96933	113.699	11.677		3.96933	36.923	15.308		3.96933	0	77.529
4.03549	184.805	49.901		4.03549	28.592	91.879		4.03549	181.675	120.494		4.03549	118.534	13.371		4.03549	41.267	10.81		4.03549	1.09	140.795
4.10164	179.987	53.289		4.10164	35.006	127.654		4.10164	169.038	96.22		4.10164	125.908	13.922		4.10164	133.871	12.581		4.10164	0.669	166.523
4.1678	174.523	46.955		4.1678	31.269	163.619		4.1678	145.984	64.594		4.1678	134.399	15.164		4.1678	51.693	20.688		4.1678	0	142.258
4.23395	163.098	41.84		4.23395	26.731	178.587		4.23395	149.215	44.599		4.23395	144.899	18.266		4.23395	31.219	8.139		4.23395	0	110.747
4.30011	145.272	42.165		4.30011	30.358	182.243		4.30011	147.336	28.623		4.30011	142.564	22.135		4.30011	11.331	18.622		4.30011	0.309	68.875
4.36626	128.439	55.73		4.36626	44.5	182.749		4.36626	148.234	17.683		4.36626	153.592	28.019		4.36626	13.869	13.083		4.36626	0.11	25.139
4.43242	119.955	55.813		4.43242	51.047	204.122		4.43242	155.738	17.607		4.43242	156.727	35.409		4.43242	25.016	11.61		4.43242	0	5.58
4.49858	105.687	71.115		4.49858	58.692	202.86		4.49858	172.447	12.293		4.49858	148.606	40.345		4.49858	8.826	15.29		4.49858	0	0.76
4.56473	94.923	52.548		4.56473	64.02	195.506		4.56473	182.892	9.824		4.56473	144.897	45.527		4.56473	23.064	17.284		4.56473	0	0
4.63089	80.556	51.142		4.63089	62.294	190.234		4.63089	172.596	8.058		4.63089	136.241	52.664		4.63089	25.7	19.079		4.63089	0	0
4.69704	74.253	38.061		4.69704	57.729	175.822		4.69704	151.849	5.944		4.69704	126.578	55.166		4.69704	26.794	21.769		4.69704	0	0
4.7632	75.539	36.44		4.7632	53.283	150.363		4.7632	137.321	1.981		4.7632	101.649	59.498		4.7632	16.772	26.976		4.7632	0	0
4.82935	82.901	40.988		4.82935	46.863	124.435		4.82935	134.048	6.712		4.82935	74.561	60.386
4.89551	91.022	43.676		4.89551	41.429	109.275		4.89551	119.582	2.759		4.89551	46.065	60.265
								4.96166	114.059	8.777
								5.02782	100.297	4.931

## Sheet: Figure S5b,c,d,e,f
Figure S5b						Figure S5c						Figure S5d				Figure S5e				Figure S5f
PI (Id-Ia)/(Id+Ia)	PI (Id-Ia)/(Id+Ia)	PI (Id-Ia)/(Id+Ia)	PI (Id-Ia)/(Id+Ia)	PI (Id-Ia)/(Id+Ia)				pSuper control	P180 #1 shRNA	P180 #2 shRNA		Control				RTN4+DP1 shRNAs				High levels of CLIMP63
Control	Protrudin shRNA	KTN1 shRNA	P180 shRNA	VAPA+B shRNA		p180 protein band intensity	exp 1	6420.52	1787.89	2036.89		Distance(µm)	Intensity P180	Intensity Trim46		Distance(µm)	Intensity P180	Intensity Trim46		Distance(µm)	Intensity P180	Intensity Trim46
n=20	n=20	n=20	n=20	n=25			exp 2	6710.03	2637.72	1795.72		0	54.754	3.695		0	250.923	3.462		0	210.045	255
0.114888	0.138684	-0.108814	0.844319	0.144118			exp 3	10459.1	2996.45	4143.4		0.1985	46.845	0.37		0.1985	254.297	0.917		0.1985	228.055	255
0.314354	0.259656	-0.116768	0.665128	0.367493		Tubulin protein band intensity	exp 1	8596.08	6491.93	7249.66		0.3969	48.364	0.315		0.3969	255	0.036		0.3969	249.583	255
0.277169	0.21556	-0.050418	0.866717	-0.106052			exp 2	12724.9	9724.9	9547.37		0.5954	47.34	0		0.5954	252.919	0		0.5954	254.774	255
-0.15049	0.393621	-0.0440674	0.775249	-0.04416			exp 3	5831.9	3462.59	4122.71		0.7939	46.671	0.771		0.7939	251.635	0		0.7939	254.965	255
0.168199	0.097732	-0.052852	0.823776	-0.088901								0.9923	46.422	0.29		0.9923	242.873	0.538		0.9923	251.998	255
0.166354	0.002346	-0.340059	0.581475	0.491325		Tubulin corrected P180 protein levels	exp 1	100	36.872	37.6167		1.1908	49.46	0.281		1.1908	237.532	0.403		1.1908	251.733	255
0.192953	-0.11272	-0.0959012	0.683805	0.076132		normalized to pSuper	exp 2	100	51.4367	35.6685		1.3893	46.25	0.232		1.3893	250.357	0.114		1.3893	254.977	255
0.247726	0.577284	-0.441347	0.611137	0.010702			exp 3	100	48.2526	56.0388		1.5877	44.066	0.273		1.5877	253.558	0		1.5877	251.782	255
0.039534	0.35814	0.0693151	0.737891	-0.05031								1.7862	51.414	0.677		1.7862	240.477	0		1.7862	251.377	254.925
-0.05181	0.173173	0.152822	0.514503	0.710213								1.9847	60.469	1.498		1.9847	212.256	0		1.9847	248.306	255
-0.03918	0.112235	-0.184242	0.454545	0.218927								2.1831	58.964	1.164		2.1831	185.818	0		2.1831	251.929	255
0.212306	0.184052	0.0247914	0.378587	0.231291								2.3816	63.896	0.945		2.3816	188.696	0		2.3816	240.145	254.974
0.255186	0.102284	-0.0271125	0.731949	0.09942								2.5801	76.41	4.061		2.5801	198.761	0		2.5801	217.841	254.981
-0.11975	0.347873	-0.364325	0.576724	0.302884								2.7785	106.927	9.335		2.7785	178.828	0		2.7785	197.489	253.545
-0.03199	0.259109	-0.428633	0.607565	0.501456								2.977	128.681	9.937		2.977	137.763	0		2.977	190.84	242.475
0.052131	0.17887	-0.217532	0.562314	0.336033								3.1755	141.08	11.651		3.1755	124.263	0		3.1755	201.176	246.052
0.250728	-0.08775	0.119819	0.544554	-0.087923		Black dotted boxes denote the						3.3739	163.304	17.641		3.3739	100.62	0		3.3739	197.764	249.115
0.030841	-0.14735	-0.285775	0.765482	-0.02929		quantified samples						3.5724	156.577	14.189		3.5724	107.069	0		3.5724	180.408	253.054
0.141093	-0.05411	-0.19081	0.604175	0.000693								3.7709	128.438	5.981		3.7709	98.267	0		3.7709	158.36	253.461
-0.21283	0.31269	0.215543	0.374925	0.422263		Black dotted lines denotes a horizontal						3.9693	123.177	3.2		3.9693	66.92	0		3.9693	160.962	253.572
				0.225952		cut						4.1678	129.203	4.32		4.1678	70.259	0		4.1678	198.076	254.747
				0.139013								4.3663	125.851	5.365		4.3663	56.865	0		4.3663	207.272	254.98
				0.567147		Red dotted boxes denote the cropped						4.5647	132.187	9.379		4.5647	45.491	0		4.5647	218.334	254.877
				0.595163		area used for Figure S5C						4.7632	149.768	8.21		4.7632	52.616	0		4.7632	224.592	249.857
				0.144592								4.9617	187.841	10.781		4.9617	48.091	0		4.9617	208.308	249.65
												5.1601	206.479	15.212		5.1601	82.499	0		5.1601	211.886	252.636
												5.3586	201.418	9.941		5.3586	113.911	0		5.3586	213.472	250.692
one-way ANOVA												5.5571	167.566	12.072		5.5571	92.874	0		5.5571	182.866	250.984
followed by Dunnet's multiple comparison test												5.7555	140.675	10.931		5.7555	57.897	0		5.7555	155.284	249.644
	psuper vs protrudin	psuper vs KTN1	psuper vs P180	psuper vs VAPA+VAPB								5.954	141.911	12.503		5.954	27.381	0		5.954	156.662	230.175
Mean Diff	-0.0727	0.2112	-0.5424	-0.1143								6.1525	152.336	14.153		6.1525	19.64	0		6.1525	152.642	206.958
p value	0.5549	0.0024	<0,0001	0.1439								6.3509	173.625	13.496		6.3509	16.743	0		6.3509	90.609	178.528
	p=ns	p=**	p=***	p=ns								6.5494	186.117	10.017		6.5494	39.429	0		6.5494	19.668	99.629
												6.7479	194.545	10.252		6.7479	60.129	0		6.7479	0.566	43.471
												6.9463	191.567	3.699		6.9463	49.079	0		6.9463	0	21.395
												7.1448	198.742	15.267		7.1448	22.082	0		7.1448	0	11.315
												7.3433	203.708	18.92		7.3433	15.971	0		7.3433	0	4.114
												7.5417	215.021	29.191		7.5417	35.63	0		7.5417	0	1.641
												7.7402	225.171	24.82		7.7402	35.333	0.358		7.7402	0	2.65
												7.9387	222.124	26.039		7.9387	20.457	0.194		7.9387	0	0.156
												8.1371	224.885	33.584		8.1371	21.026	0		8.1371	0	0
												8.3356	227.51	30.392		8.3356	22.631	0		8.3356	0	0
												8.5341	225.957	54.58		8.5341	31.529	0		8.5341	0	0
												8.7325	231.561	36.012		8.7325	24.171	0		8.7325	0	0
												8.931	234.03	35.872		8.931	9.369	0		8.931	0	0
												9.1295	226.658	31.211		9.1295	16.133	0		9.1295	0	0
												9.3279	228.972	28.699		9.3279	16.084	0		9.3279	0	5.504
												9.5264	231.087	40.766		9.5264	6.613	0		9.5264	0	16.139
												9.7249	236.057	37.682		9.7249	5.027	0		9.7249	0	21.314
												9.9233	237.883	42.531		9.9233	12.088	0		9.9233	0	18.299
												10.1218	238.884	50.76		10.1218	1.108	0		10.1218	0.572	17.746
												10.3203	242.882	77.235		10.3203	1.238	0		10.3203	2.547	26.662
												10.5187	250.193	108.821		10.5187	1.428	0		10.5187	4.772	36.758
												10.7172	242.305	140.794		10.7172	3.572	0		10.7172	10.717	54.799
												10.9157	229.444	128.409		10.9157	3.895	0		10.9157	12.322	67.137
												11.1141	247.752	112.158		11.1141	4.071	0		11.1141	10.681	71.505
												11.3126	244.624	98.911		11.3126	0.95	0		11.3126	6.13	45.486
												11.5111	237.297	102.126		11.5111	0.502	0		11.5111	7.859	23.084
												11.7095	235.384	122.912		11.7095	1.026	0		11.7095	7.526	17.086
												11.908	228.145	151.872		11.908	1.118	0		11.908	5.931	14.976
												12.1065	222.695	152.345		12.1065	0.528	0.077		12.1065	1.62	13.876
												12.3049	234.155	167.844		12.3049	0	4.966		12.3049	4.634	25.139
												12.5034	236.474	157.215		12.5034	2.35	13.679		12.5034	7.481	35.561
												12.7019	228.041	167.308		12.7019	3.241	16.854		12.7019	13.293	48.951
												12.9003	229.39	168.556		12.9003	2.999	23.617		12.9003	15.541	38.959
												13.0988	221.692	175.322		13.0988	6.396	25.535		13.0988	10.389	20.971
												13.2973	211.6	214.014		13.2973	4.884	46.36		13.2973	6.052	10.081
												13.4957	213.639	228.75		13.4957	7.239	50.451		13.4957	8.726	11.863
												13.6942	198.985	247.448		13.6942	2.719	53.724		13.6942	9.984	16.594
												13.8927	199.851	254.462		13.8927	0.443	68.165		13.8927	6.349	13.013
												14.0911	211.206	239.909		14.0911	0	78.649		14.0911	2.775	3.83
												14.2896	199.33	235.218		14.2896	0.721	97.628		14.2896	0.753	0
												14.4881	198.663	230.387		14.4881	0.701	99.024		14.4881	3.657	0
												14.6865	183.957	214.396		14.6865	0.752	104.397		14.6865	2.764	0
												14.885	182.701	218.288		14.885	0.087	108.252		14.885	1.186	0
												15.0835	169.45	210.224		15.0835	0	119.572		15.0835	8.479	0.358
												15.2819	175.993	212.753		15.2819	0	136.83		15.2819	14.822	1.801
												15.4804	177.191	219.289		15.4804	6.738	140.828		15.4804	21.739	0.935
												15.6789	164.155	220.635		15.6789	7.272	159.982		15.6789	10.419	0
												15.8773	119.965	238.139		15.8773	1.725	164.725		15.8773	0	1.591
												16.0758	95.309	255		16.0758	0.086	168.085		16.0758	3.213	0.991
												16.2743	65.727	253.487		16.2743	0	162.299		16.2743	8.99	2.05
												16.4727	56.979	250.096		16.4727	0	161.095		16.4727	10.704	5.647
												16.6712	59.656	235.403		16.6712	0	152.689		16.6712	13.273	2.247
												16.8697	59.605	245.606		16.8697	0	160.501		16.8697	13.541	1.493
												17.0681	43.769	224.813		17.0681	0	157.298		17.0681	11.949	4.399
												17.2666	47.339	207.996		17.2666	1.157	161.643		17.2666	16.019	4.774
												17.4651	45.447	214.267		17.4651	2.124	160.257		17.4651	10.823	0.608
												17.6635	38.156	216.334		17.6635	0	168.758		17.6635	0.494	0
												17.862	48.461	211.264		17.862	0.012	150.167		17.862	0	0
												18.0605	54.602	202.807		18.0605	1.08	149.848		18.0605	0	1.159
												18.2589	44.98	187.741		18.2589	0.087	146.101		18.2589	0	0.196
												18.4574	35.665	195.073		18.4574	0.005	143.969		18.4574	0.169	0.09
												18.6559	27.462	189.03		18.6559	0.466	153.632		18.6559	0.521	0.012
												18.8543	18.443	185.707		18.8543	2.734	156.654		18.8543	1.872	0
												19.0528	15.899	202.013		19.0528	1.033	156.569		19.0528	9.449	0
												19.2513	12.977	207.711		19.2513	1.604	151.964		19.2513	3.083	2.453
												19.4497	11.046	208.402		19.4497	0.035	154.663		19.4497	8.752	0.997
												19.6482	16.687	195.796		19.6482	0.516	149.369		19.6482	10.149	0
												19.8467	14.574	202.892		19.8467	0.73	150.94		19.8467	4.793	0
												20.0451	19.647	202.829		20.0451	0	148.389		20.0451	1.107	0
												20.2436	19.3	199.175		20.2436	0	166.396		20.2436	2.582	0.263
												20.4421	17.929	199.985		20.4421	0	160.179		20.4421	5.178	0.199
												20.6405	17.378	188.147		20.6405	0	166.434		20.6405	0	0
												20.839	18.644	194.433		20.839	0	158.398		20.839	0	0
												21.0375	19.288	189.893		21.0375	0.046	161.022		21.0375	0	0
												21.2359	24.548	180.43		21.2359	0.148	170.115		21.2359	3.801	0
												21.4344	33.575	179.91		21.4344	0	168.638		21.4344	13.1	0.221
												21.6329	35.858	172.589		21.6329	0.112	175.858		21.6329	4.684	4.258
												21.8313	33.521	162.787		21.8313	1.562	167.712		21.8313	2.37	0.416
												22.0298	30.101	165.605		22.0298	5.996	180.932		22.0298	16.903	3.451
												22.2283	42.8	164.149		22.2283	7.467	169.493		22.2283	18.446	0.951
												22.4267	38.826	162.562		22.4267	1.188	163.272		22.4267	22.008	0.289
												22.6252	27.107	162.729		22.6252	0.165	150.513		22.6252	16.019	0
												22.8237	26.417	192.27		22.8237	0	152.535		22.8237	10.652	0
												23.0221	34.412	184.675		23.0221	0	150.48		23.0221	7.985	0
												23.2206	32.892	140.623		23.2206	0	150.625		23.2206	3.991	0
												23.4191	38.862	130.703		23.4191	0	152.44		23.4191	13.078	0
												23.6175	31.243	127.536		23.6175	0	163.997		23.6175	14.254	0
												23.816	18.085	145.34		23.816	0.386	186.558		23.816	8.484	0
												24.0145	15.46	156.644		24.0145	1.655	179.068		24.0145	22.864	0
												24.2129	17.694	141.906		24.2129	2.198	191.765		24.2129	21.377	0
												24.4114	13.513	139.802		24.4114	0	189.745		24.4114	22.894	0
												24.6099	2.956	152.778		24.6099	0	190.43		24.6099	12.663	0
												24.8083	1.854	132.227		24.8083	0	196.217		24.8083	26.134	0
												25.0068	5.758	100.044		25.0068	0	199.801		25.0068	19.166	0
												25.2053	2.716	109.657		25.2053	0.0009676	199.113		25.2053	17.991	0
												25.4037	4.262	126.445		25.4037	1.3	187.635		25.4037	11.666	0
												25.6022	3.335	138.226		25.6022	2.075	174.294		25.6022	29.932	0
												25.8007	10.325	119.064		25.8007	0.957	166.556		25.8007	18.547	0
												25.9991	13.594	129.698		25.9991	1.785	164.779		25.9991	22.58	0
												26.1976	23.742	115.978		26.1976	3.909	156.203		26.1976	18.22	0
												26.3961	22.338	100.369		26.3961	1.645	120.642		26.3961	25.799	0
												26.5945	22.374	115.078		26.5945	12.573	132.156		26.5945	26.838	0
												26.793	30.314	106.297		26.793	7.611	130.147		26.793	13.325	0
												26.9915	27.048	76.559		26.9915	1.253	131.677		26.9915	9.01	0
												27.1899	31.293	62.849		27.1899	0.761	104.127		27.1899	0.921	0
												27.3884	23.138	62.121		27.3884	0	87.506		27.3884	0.39	0
												27.5869	18.525	59.787		27.5869	0	109.741		27.5869	0.998	0
												27.7853	16.949	66.706		27.7853	0.552	93.113		27.7853	0.737	0
												27.9838	8.06	77.076		27.9838	2.678	79.567		27.9838	1.923	0
												28.1823	6.868	74.567		28.1823	3.478	97.339		28.1823	5.265	0
												28.3807	5.568	61.574		28.3807	0.26	91.455		28.3807	0	0
												28.5792	5.505	77.297		28.5792	0.197	93.827		28.5792	0	0
												28.7777	15.504	85.159		28.7777	2.013	103.626		28.7777	0	0
												28.9761	11.516	71.343		28.9761	5.617	99.836		28.9761	0	0
												29.1746	7.973	73.401		29.1746	0.399	86.6		29.1746	0.025	0
												29.3731	15.364	68.871		29.3731	0.288	79.662		29.3731	2.285	0
												29.5715	11.308	59.548		29.5715	2.357	87.637		29.5715	2.577	0
												29.77	14.414	65.479		29.77	0	69.83		29.77	3.21	0
												29.9685	18.658	60.821		29.9685	0.122	84.374		29.9685	9.74	0
												30.1669	11.961	53.324		30.1669	0.663	82.879		30.1669	3.111	0
												30.3654	9.823	52.143		30.3654	0.0006949	88.386		30.3654	1.168	0
																30.5639	0	83.77		30.5639	0	0
																30.7623	0	90.084		30.7623	0	0
																30.9608	0	82.768

[truncated: 1 more sheets: Figure S6a,b,c,d,e,f,g,h,i,k,m]
